# Supplementary material for: ZmNRT1.1B (ZmNPF6.6) determines nitrogen use efficiency via regulation of nitrate transport and signalling in maize
Source: Plant Biotechnol J. 2023 Oct 2;22(2):316–29. doi: 10.1111/pbi.14185 (PMC10826987; doi:10.1111/pbi.14185)
Supplement: Supplementary file 1 — Data S1 List of primers used in this study. Data S2 List of NO3 −‐inducible (891) and NO3 −‐repressible genes (840) in WT, zmnrt1.1b and zmnlp3.1 mutants. Data S3 List of ZmNRT1.1B‐dependent (477) and ZmNLP3.1‐dependent (580) NO3 −‐inducible genes. Data S4 List of ZmNRT1.1B‐dependent (285) and ZmNLP3.1‐dependent (251) NO3 −‐repressible genes. Data S5 KEGG pathway analysis of NO3 −‐inducible genes (891 genes) in WT among the 10 clusters. Data S6 Yield formation of zmnrrt1.1b and zmnlp3.1 mutants grown in the field with two N rates. Data S7 Performance of ZmNRT1.1B overexpressing lines grown in the field with three N rates. [file PBI-22-316-s001.xlsx]

## Sheet: Supplementary Data 1
Data S1. List of the primers used in this study.
Primers for quantitative real-time PCR.
Primer name	Primer sequence (5'-3')
ZmTUB4-F	CAGACATAGACCCAAACCCGAT
ZmTUB4-R	ACAGTTGCCCATTGTCAAAGAA
ZmNRT1.1B-F	TGCTGCTGCCAGTGCCACAA
ZmNRT1.1B-R	ACACGTTAATTAGCTCGACCTGCG
ZmNRT1.1C-F	AGCACGCTCCTCGTCACCAT
ZmNRT1.1C-R	GCCAGGCGCTTCTCCTTGTA
ZmNRT2.1-F	CGGAGCATGTCTAAGTCT
ZmNRT2.1-R	GCACAGTAATAACAAGGCATA
ZmNRT2.2-F	GCACGCTACCTGTGGTGTTCG
ZmNRT2.2-R	TTGCTCTTCTCGTCGTCGTTCC
ZmNR1.1-F	GATCAAAGGATACGCATACT
ZmNR1.1-R	TCGACGTCGACGGACCAGAA
ZmNR1.2-F	CCAACCAAGTACGGCAAGTA
ZmNR1.2-R	GCCCATGAGGTTACAGATGAG
ZmNLP3.1-F	GCGAAGAGGCTAAGGATGGA
ZmNLP3.1-R	TCCATGCATTCTTCCAAGTCTG
Primers for genotyping
Primer name	Primer sequence (5'-3')
ZmNRT1.B-CRISPR-F	GTAACCCGAATCCCGACGCAAAG
ZmNRT1.B-CRISPR-R	GATGAAGTTGGTGACGGTGTTGG
ZmNRT1.C-CRISPR-F	TTGCCCGCATCTGCACAGC
ZmNRT1.C-CRISPR-R	TACACGGCACGGACAGACG
ZmNLP3.1-CRISPR-F	AGTTGATGGGGAAAATGCTG
ZmNLP3.1-CRISPR-R	ACCTAGAGCATGGCCAGAAA
Primers for localization assay
Primer name	Primer sequence (5'-3')
ZmNRT1.1BH362Y-F	CTGGACCATCTACGCGCAGAT
ZmNRT1.1BH362Y-R	AACATGATGGTGGTGGCC
ZmNRT1.1B-GFP-F	CCCAAGCTTATGGCCTCCGTCCTGCCG
ZmNRT1.1B-GFP-R	CCCAAGCTTGTGGCCGACGGCAATAGACTC
ZmNRT1.1C-GFP-F	CCCAAGCTTATGGTCGGACTCCTCCCCG
ZmNRT1.1C-GFP-R	CCCAAGCTTGTGGAGCTGGGCACGTC
ZmNLP3.1-GFP-F	GTCGACAATGGACTTCGACCCCTCCCC
ZmNLP3.1-GFP-R	CCCGGGAACCAGAGCTTCCACAAGAAC
Primers for construction of transgenic plants
Primer name	Primer sequence (5'-3')
ZmNRT1.1B-CDS-F	ATGGCCTCCGTCCTGCC
ZmNRT1.1B-CDS-R	TCAGTGGCCGACGGC
ZmNRT1.1B-p1301-F	AGTCGCTTGCACGTTACCTG
ZmNRT1.1B- p1301-R	ACCCTCTGACTTGGCGTTCTC
ZmNLP3.1-MT1T2-BF	AATAATGGTCTCAGGCGCAATACACGACTGAGCAGA
ZmNLP3.1-MT1T2-F0	GCAATACACGACTGAGCAGAGTTTTAGAGCTAGAAATAGC
ZmNLP3.1-MT1T2-R0	ACCTCAAGTGCTTTGCAGA CGCTTCTTGGTGCC
ZmNLP3.1-MT1T2-BR	ATTATTGGTCTCTAAACACCTCAAGTGCTTTGCAGA

## Sheet: Supplementary Data 2
Data S2. List of NO3--inducible (891) and NO3--repressible genes (840) in WT, zmnrt1.1b and zmnlp3.1 mutants.
The list of nitrate-inducible and repressible genes that have upregulated and downregulated DEGs (|log2FC| > 1 and pvalue < 0.05) in KNO3-treated WT compared to KCl-treated WT.
NO3--inducible genes id	WT		zmnrt1.1b			zmnlp3.1
	log2FC	pvalue (KNO3/KCl)	log2FC	pvalue (KNO3/KCl)	pvalue (WT/zmnrt1.1b)	log2FC	pvalue (KNO3/KCl)	pvalue (WT/zmnlp3.1)
Zm00001d042443	4.26003	3.93916e-240	3.06542	4.23e-93	0.000453275	2.19972	1.48893e-16	0.000132474
Zm00001d008329	4.33001	6.37842e-217	3.32914	2.42909e-93	0.00344712	2.17261	7.47594e-20	0.00205887
Zm00001d003463	3.94429	8.25865e-217	2.63781	4.08181e-49	0.00026146	2.7804	1.99221e-70	0.000253268
Zm00001d002071	3.67402	5.10641e-168	2.60069	1.19068e-53	0.000197018	1.90034	7.42133e-11	0.000610328
Zm00001d010136	3.93934	3.07871e-166	2.90213	7.76859e-51	0.00203225	2.70689	9.17595e-18	0.00335844
Zm00001d024633	2.85477	3.93927e-164	2.12786	2.12454e-34	0.0202682	1.6962	3.02466e-12	0.000898323
Zm00001d018206	3.8461	2.41038e-149	3.15232	2.13165e-66	0.0418887	2.04537	9.31652e-18	0.000871394
Zm00001d043390	3.16462	5.79466e-144	2.03735	5.77169e-41	0.000134118	1.06382	9.63505e-11	4.71431e-05
Zm00001d034345	3.04432	4.66772e-141	2.4123	3.02202e-57	0.00788537	1.8399	1.68526e-11	0.00219798
Zm00001d018161	2.74289	1.59796e-140	2.30688	9.78228e-33	0.0959651	2.08866	1.2453e-10	0.0183921
Zm00001d035609	3.66737	1.96069e-126	2.77354	6.51097e-44	0.0150977	2.51436	4.13743e-14	0.000646784
Zm00001d025015	2.69044	3.67977e-123	1.75486	5.65776e-31	0.00290839	1.05755	0.000161392	0.00162497
Zm00001d049995	2.9548	1.15311e-119	1.94164	1.37121e-20	0.0242087	1.51891	7.04558e-11	0.00170002
Zm00001d013331	3.04762	5.09463e-119	2.20534	3.79312e-15	0.0955439	1.05112	9.12652e-05	0.000813058
Zm00001d052164	3.03955	8.05574e-114	2.04224	2.29149e-24	0.00888414	2.13193	0.000203162	0.0301375
Zm00001d009351	3.10562	1.45501e-109	3.07328	9.13719e-33	0.820153	2.41239	5.94712e-28	0.0503151
Zm00001d032187	2.7569	5.00466e-109	2.07701	4.55226e-42	0.0193602	1.1869	7.46154e-07	0.00412023
Zm00001d001850	3.69521	1.60585e-102	2.95845	2.40311e-48	0.0101832	1.28662	0.000202778	0.000460902
Zm00001d007962	2.63751	4.33868e-102	1.17852	1.83902e-10	3.2598e-05	1.47725	1.84361e-13	0.00189191
Zm00001d026501	2.29315	1.74526e-98	1.6446	4.16005e-20	0.0217175	1.3068	1.53913e-05	0.0147124
Zm00001d026457	3.19026	2.61861e-98	2.20619	5.25718e-28	0.00412467	1.60416	2.7395e-17	0.000776834
Zm00001d049187	2.25115	2.57382e-94	1.57109	2.43069e-16	0.0345874	0.876533	0.00211826	0.00144023
Zm00001d005925	2.40482	6.6258e-93	1.64843	9.10849e-29	0.00800204	0.828763	0.00135694	0.00108628
Zm00001d038908	2.40101	5.94417e-92	1.2371	4.16848e-07	0.0190441	0.559093	0.329111	0.00465245
Zm00001d038718	2.68886	8.207e-92	2.60123	3.56304e-33	0.677882	1.83559	2.4476e-26	0.0103036
Zm00001d002126	2.37616	5.66004e-90	1.42333	1.77469e-12	0.0178535	1.30596	2.37104e-09	0.00526623
Zm00001d011965	2.33266	7.31967e-90	1.80653	1.38749e-22	0.0809193	0.847107	0.00115018	0.00118561
Zm00001d048020	2.22293	7.77595e-89	1.65202	1.1912e-21	0.0110824	0.661108	0.0177645	0.000888513
Zm00001d044138	2.57065	8.13312e-89	1.8049	1.8364e-38	0.00173124	1.67959	0.00034661	0.0113794
Zm00001d011428	2.48479	3.299e-88	1.32007	1.73411e-15	0.0005884	1.66435	2.925e-10	0.00144582
Zm00001d033543	2.43824	2.62128e-87	1.63496	4.55279e-19	0.00503453	1.84481	0.000593252	0.0897303
Zm00001d038291	2.42506	1.00734e-85	1.9386	2.04653e-37	0.00401083	1.8403	5.13698e-12	0.00604136
Zm00001d021653	2.32096	6.0939e-85	1.79817	4.63619e-29	0.0192385	1.09723	0.000281204	0.00568589
Zm00001d019207	2.3927	2.53519e-80	0.983573	3.7034e-11	0.000830737	0.530055	0.000490617	0.000307657
Zm00001d008588	2.13301	5.96669e-78	1.40636	1.50619e-23	0.00195185	1.32882	2.73022e-11	0.00180794
Zm00001d041067	2.74332	7.47012e-77	2.01136	4.37574e-22	0.017948	1.8322	1.14958e-14	0.00621848
Zm00001d041839	2.06634	1.73561e-71	1.62567	1.74846e-22	0.0386394	1.08861	5.32188e-05	0.00373376
novel.648	3.06809	1.11961e-70	2.61195	9.45881e-32	0.162298	2.2515	6.06799e-09	0.0361236
Zm00001d021208	3.3726	1.65543e-70	2.83555	9.96273e-48	0.0189812	1.69816	3.57104e-05	0.00500361
Zm00001d014324	2.21182	7.81632e-70	1.27464	1.35314e-14	0.00293115	1.03048	4.63144e-07	0.0047131
Zm00001d005951	1.81254	6.64039e-65	1.53582	3.16092e-26	0.00642056	1.11517	4.33068e-07	0.00967934
Zm00001d009709	1.91693	9.3236e-64	1.37673	1.29413e-16	0.0230306	1.37559	7.24673e-21	0.00461962
Zm00001d022636	1.90129	1.39156e-63	1.31926	3.37951e-20	0.00344685	0.78198	0.000306001	0.00586278
Zm00001d038352	2.87315	1.72067e-63	1.03131	9.09391e-08	7.04335e-05	1.01723	0.000336094	7.67648e-05
Zm00001d025612	1.81596	7.84479e-62	1.60685	3.35545e-11	0.422784	0.875067	0.00214072	0.00565081
Zm00001d044844	2.47518	8.01144e-62	2.06602	1.42466e-32	0.0534471	0.250758	0.230965	0.000327016
Zm00001d020272	3.11427	1.47448e-61	1.84385	1.48814e-15	0.00347701	0.662486	0.0553892	0.000815662
Zm00001d001924	2.30007	3.53877e-61	1.20762	4.22344e-11	0.00151465	1.82444	1.11811e-07	0.217456
novel.229	1.81901	1.95417e-60	0.512546	0.000214458	0.000341319	1.68976	2.35212e-23	0.371787
Zm00001d022388	2.14507	2.13784e-60	1.18825	1.65898e-15	0.00326734	0.794758	0.005441	0.00507155
Zm00001d010640	2.28593	6.74534e-59	1.31849	5.37869e-13	0.0125951	0.300113	0.22194	0.00187516
Zm00001d015183	2.63478	8.40964e-59	1.28001	6.47912e-12	0.00708109	0.552512	0.000773765	0.000848374
Zm00001d009160	2.38638	1.20337e-58	2.28835	1.13201e-29	0.513401	1.51792	2.12382e-11	0.0190392
Zm00001d037943	1.77554	2.40823e-58	1.23382	1.21058e-10	0.056696	0.547294	0.017304	0.000168323
Zm00001d029529	2.19064	3.49564e-57	1.03066	3.21315e-12	0.00201217	1.1095	9.81466e-11	0.00211673
Zm00001d028808	1.9529	6.27054e-55	2.05754	9.34161e-34	0.591919	0.68441	0.00309216	0.0051258
novel.2727	7.02222	1.13839e-54	5.94238	6.00318e-35	0.00790621	3.58235	8.04007e-06	0.00319006
Zm00001d017590	3.44452	1.82894e-54	3.04	3.49508e-33	0.0990966	2.11208	2.15744e-15	0.00103719
novel.2824	3.70838	2.32469e-54	2.70411	2.12217e-17	0.0744645	2.31654	2.94233e-06	0.05734
Zm00001d020396	1.75043	1.83786e-53	1.12793	1.15005e-06	0.102803	0.958038	2.96816e-07	0.00713854
Zm00001d038925	2.30321	5.64706e-53	1.71852	6.49645e-13	0.127986	1.51965	1.2195e-07	0.0295707
Zm00001d042482	1.72513	3.31121e-52	0.81025	5.89534e-08	0.000203792	0.540136	0.0216924	0.0104328
Zm00001d031659	1.6586	3.0664e-51	1.14384	1.77623e-16	0.0192801	0.697633	0.000342178	0.00264624
Zm00001d034160	2.27856	5.3961e-51	1.10692	1.1005e-07	0.00683977	1.29826	2.9174e-12	0.0061952
Zm00001d009631	1.5965	1.50679e-50	0.959294	4.73235e-07	0.0340448	1.56813	2.2073e-15	0.789865
Zm00001d028074	2.6613	2.73343e-50	2.68346	2.08572e-06	0.787186	1.97943	9.79906e-16	0.0219661
Zm00001d012069	2.44761	4.24466e-50	1.74414	2.62606e-13	0.00386455	0.475526	0.209787	0.0063363
Zm00001d010061	1.9766	1.54112e-49	0.362005	0.0471559	0.000380742	0.932505	2.26706e-11	0.000301428
Zm00001d032318	2.91131	1.72786e-48	2.18215	1.03743e-23	0.046202	0.65042	0.0998422	0.0053118
Zm00001d042438	1.96842	1.59603e-47	1.59147	5.07305e-15	0.099455	0.875845	7.56027e-05	0.00223963
Zm00001d027700	2.29209	2.88064e-47	2.29019	3.30555e-14	0.790763	1.36405	0.0779783	0.0629493
Zm00001d049407	2.57355	9.77271e-47	1.67606	3.90759e-12	0.000195704	1.77785	1.49717e-07	0.00917584
Zm00001d043391	2.40696	2.62555e-46	1.57987	3.68477e-15	0.0094338	0.694053	0.000545296	0.000209443
Zm00001d011964	1.53013	5.86398e-45	0.744905	2.8019e-05	0.00426593	0.678479	0.000308145	0.00546048
Zm00001d009927	1.37423	1.14066e-44	1.14083	1.88938e-12	0.183988	0.96045	0.0869462	0.173247
Zm00001d034769	2.58769	1.95257e-44	2.38166	9.74066e-24	0.521656	-0.659101	0.0526664	0.000743337
Zm00001d044642	2.41763	5.52501e-44	1.96924	7.92726e-24	0.0936609	2.16952	2.90977e-31	0.230987
Zm00001d010228	3.89047	9.19123e-44	3.73441	3.66353e-26	0.599072	1.91519	0.000269027	0.00439967
Zm00001d048220	3.13676	1.24909e-43	1.80779	3.77762e-10	0.0132363	1.36037	0.000680344	0.00439505
Zm00001d009658	2.78468	6.32617e-43	1.77898	6.66252e-13	0.0300863	0.809732	0.0406276	0.00293331
Zm00001d002069	1.73406	6.86629e-43	1.62049	5.81326e-16	0.53849	0.48936	0.00790069	0.000861674
Zm00001d011849	1.51178	7.92297e-43	0.501566	0.0119495	0.00766589	0.152215	0.528596	0.00103048
Zm00001d021014	3.40304	8.00555e-43	2.31683	1.96614e-11	0.0239009	2.1395	7.3906e-08	0.0284925
Zm00001d054060	1.94183	1.18385e-42	1.78553	7.17405e-05	0.584241	0.527301	0.523211	0.0199982
Zm00001d017329	1.98862	1.68653e-42	0.69032	0.00174467	0.00410811	0.718119	0.400523	0.0446608
Zm00001d043392	1.51942	1.24697e-41	0.972843	1.22054e-10	0.00828326	0.72261	2.8898e-06	0.00246216
Zm00001d031423	1.47908	1.31547e-41	0.511388	0.000438704	0.000938471	0.26031	0.141484	0.00208163
Zm00001d027928	1.53767	2.24498e-41	1.01541	5.92609e-09	0.044754	0.954812	0.00087519	0.0314396
Zm00001d006170	2.75492	2.96637e-41	2.14926	2.64262e-11	0.0451569	1.58268	0.0156014	0.11307
Zm00001d044644	2.37637	4.75973e-41	1.96973	7.7547e-23	0.128078	1.77928	1.51409e-14	0.0490459
Zm00001d016826	2.48973	1.21695e-40	0.2394	0.20086	6.49904e-05	1.87147	1.61896e-11	0.0670211
Zm00001d038618	1.87169	2.84263e-40	0.954462	8.73186e-05	0.0362688	1.17735	2.10717e-06	0.00983962
Zm00001d050293	1.93547	4.61039e-40	1.23999	9.84719e-13	0.0027141	1.6331	3.02705e-14	0.00965902
Zm00001d026542	2.27252	1.35779e-39	1.62404	6.73947e-16	0.0243904	1.19428	5.56621e-06	0.00916184
Zm00001d010987	1.24288	1.5629e-39	-0.461225	0.00315852	0.000130468	0.653567	1.15606e-05	0.00141755
Zm00001d029126	1.53948	2.00296e-39	1.31323	9.14904e-16	0.225281	0.0974008	0.541148	0.000971127
Zm00001d046919	1.76587	4.935e-39	0.861907	5.14625e-05	0.0298178	0.917845	0.0759085	0.0225402
Zm00001d034217	1.58535	5.00456e-39	0.462624	0.00383746	0.00100842	1.68424	8.98384e-17	0.502997
Zm00001d053202	2.4347	6.98827e-39	1.72534	2.57599e-07	0.179179	0.83079	0.0127412	0.0126959
Zm00001d003848	2.10312	1.97337e-38	1.3063	2.30138e-15	0.00743413	1.35669	3.49131e-07	0.0298944
Zm00001d045135	1.40823	3.70622e-38	0.475099	0.0238585	0.0168519	0.984254	0.111072	0.18035
Zm00001d042239	2.04327	4.42419e-38	1.04739	7.84801e-06	0.000288513	1.5303	2.23025e-05	0.0595466
Zm00001d018177	1.51017	1.74941e-37	0.680364	1.08266e-05	6.91973e-05	0.606486	7.15817e-06	2.2755e-05
Zm00001d002669	2.484	3.02157e-37	1.80623	1.5928e-15	0.0153533	1.6434	1.58652e-09	0.00702213
Zm00001d006578	1.32902	5.86417e-37	0.607438	5.29154e-05	0.000878538	0.498764	0.00410594	0.00347318
Zm00001d028400	2.36676	1.53303e-36	1.25759	1.28345e-09	0.0086127	1.4511	9.28411e-13	0.00823305
Zm00001d007426	3.1942	1.83349e-36	1.40534	0.00500337	0.0037967	0.653011	0.377634	0.000417217
Zm00001d029932	1.5518	3.12834e-36	0.322082	0.119731	0.00959841	0.413867	0.112345	0.00129124
Zm00001d018342	1.64714	3.88092e-36	0.33474	0.0785733	0.00218837	1.14824	1.68129e-15	0.0346488
Zm00001d005698	1.46631	4.51686e-36	0.608573	0.00653055	0.0170606	0.0252857	0.944891	0.00835481
Zm00001d037435	2.0334	5.07845e-36	1.47409	4.15113e-11	0.058734	0.556784	0.0726255	0.00443415
Zm00001d028809	1.62372	5.32261e-36	1.15186	1.37796e-12	0.0165764	0.931512	1.01527e-08	0.00332496
Zm00001d022451	1.7942	6.68759e-36	1.45728	1.18654e-14	0.240031	0.524066	0.00119508	0.00297211
Zm00001d032664	1.71918	8.84269e-36	1.16238	4.65047e-09	0.023238	-0.722889	0.00732848	0.000905079
Zm00001d045046	1.5594	1.20954e-35	1.22489	5.36685e-14	0.13366	0.976661	0.000281301	0.043563
Zm00001d034784	1.41302	1.51069e-35	0.667849	1.82232e-05	0.00159587	0.234165	0.191041	0.000299374
Zm00001d036925	1.77294	1.57279e-35	0.459153	0.044111	0.00742967	0.765709	0.0155069	0.0669633
Zm00001d008785	2.10476	1.68681e-35	1.60849	2.78533e-14	0.0779985	0.778956	0.00599461	0.0052961
Zm00001d030891	1.52264	2.49509e-35	0.524947	0.00103239	0.000262184	0.7664	6.67328e-05	0.00194333
Zm00001d022637	1.4429	3.36842e-35	0.765509	1.13042e-05	0.0125521	-0.342345	0.178639	9.84553e-06
Zm00001d016866	1.63814	4.21744e-35	0.86633	9.84115e-08	0.00728769	0.645059	0.000286592	0.00121427
Zm00001d025237	1.73787	6.21086e-35	1.2586	1.15162e-08	0.18553	1.136	0.000231175	0.0997567
Zm00001d006001	1.33456	7.96876e-35	0.700483	6.24893e-07	0.00270194	0.3808	0.00806603	0.00129306
Zm00001d047981	1.64654	1.1812e-34	1.95531	4.68192e-19	0.30475	0.825271	0.181135	0.0344641
Zm00001d045022	3.06203	1.28427e-34	3.16031	9.85004e-10	0.342859	1.94042	1.04599e-06	0.0110457
Zm00001d025323	1.51072	1.93269e-34	0.796112	1.42798e-05	0.0303764	0.593525	0.00866169	0.0129702
Zm00001d022439	2.72632	2.08383e-34	1.28064	3.55922e-06	0.00327965	0.653916	0.136383	0.00708346
Zm00001d033496	1.41296	2.28295e-34	2.01136	1.13931e-05	0.351084	1.01049	0.000331482	0.103923
Zm00001d040567	1.30445	3.14779e-34	0.736004	2.8368e-05	0.0134326	0.621438	0.01889	0.0317782
Zm00001d005687	1.64399	3.87932e-34	1.15253	2.4116e-08	0.150777	1.00988	1.65226e-05	0.105764
Zm00001d016301	2.08825	3.9447e-34	1.13597	3.5058e-10	0.00180093	1.2572	9.76881e-09	0.00269304
Zm00001d032560	1.46398	4.13221e-34	0.86271	3.24242e-10	0.000621036	0.174462	0.315447	0.000689661
Zm00001d003981	1.63495	4.78398e-34	0.898191	7.64942e-07	0.00249011	0.689452	4.54404e-05	0.000949249
Zm00001d017762	1.45838	1.75808e-33	1.07263	2.0205e-15	0.0292313	0.775566	0.000857835	0.0603105
Zm00001d011656	1.77734	2.68091e-33	1.12603	7.58855e-07	0.0445857	0.774506	0.00663073	0.0174915
Zm00001d019850	1.46563	4.02148e-33	0.743076	1.53874e-05	0.00410674	0.821125	3.85707e-06	0.0135421
Zm00001d025727	1.46164	5.25432e-33	0.545022	0.00312125	0.00247146	0.617692	0.00302066	0.00156472
Zm00001d012953	1.59131	5.31358e-33	0.862189	2.89541e-05	0.0316858	1.15142	3.57629e-06	0.0787169
Zm00001d039166	1.90044	6.8477e-33	1.5611	9.94104e-14	0.221647	0.665256	0.000127151	0.00186563
Zm00001d044096	1.22709	1.10481e-32	0.671225	0.000407796	0.0051166	0.483284	0.0680141	0.0249764
Zm00001d038608	1.6252	1.95327e-32	0.985841	1.21335e-08	0.0158899	0.361268	0.191927	0.000197512
Zm00001d036749	1.37918	2.38102e-32	1.00381	4.19794e-10	0.065675	0.701509	0.00582025	0.0324769
Zm00001d032024	1.49608	4.17633e-32	0.552328	0.00113548	0.000455246	-0.850779	1.13194e-05	0.000157906
Zm00001d028999	1.81989	1.05451e-31	0.441271	0.0344206	0.00209574	-0.0584288	0.810539	0.000254764
Zm00001d028486	1.92912	1.162e-31	1.37511	2.90066e-08	0.200552	1.17148	1.48594e-06	0.0637989
Zm00001d032546	1.40306	1.59177e-31	1.17654	1.2918e-08	0.390137	0.524034	0.0334647	0.007031
Zm00001d043389	1.39337	1.70279e-31	1.02676	3.29332e-08	0.117131	0.0339838	0.835662	0.00038805
Zm00001d043723	1.47678	2.56537e-31	0.888146	1.43035e-07	0.0315439	-0.179506	0.297676	0.000524547
Zm00001d017095	1.15833	4.30198e-31	0.682362	6.27482e-05	0.0437493	-0.0405395	0.942093	0.00831419
Zm00001d014755	1.32624	4.59541e-31	1.28534	2.89589e-08	0.752207	0.348334	0.255926	0.0165062
Zm00001d032810	1.81269	5.06032e-31	0.569832	0.00441701	0.00988932	0.965495	3.43667e-05	0.0686937
Zm00001d034764	1.82363	7.32746e-31	1.055	1.18004e-08	0.00892727	0.532809	0.00162195	0.000522126
Zm00001d028643	1.38047	8.84474e-31	0.612627	0.00055426	0.0155315	0.452834	0.00208962	0.00187804
Zm00001d045451	1.57104	1.32817e-30	1.11105	5.80889e-10	0.116126	0.617631	0.00151698	0.00345224
Zm00001d021207	4.21446	2.87327e-30	2.60472	1.34881e-11	0.00100478	1.74175	0.00331731	4.15319e-05
Zm00001d021062	1.685	3.08079e-30	0.8492	5.9144e-05	0.00373542	0.825036	0.0386915	0.0624489
Zm00001d007430	3.09534	6.23686e-30	1.71308	0.00243254	0.00834342	2.10409	0.00131135	0.0758772
Zm00001d039893	1.46132	6.3944e-30	0.843688	1.07301e-05	0.0169207	0.572736	0.00751589	0.011601
Zm00001d020932	1.32157	8.00842e-30	0.0634712	0.749318	0.00200111	0.271569	0.167127	0.000279695
Zm00001d038346	1.36721	1.23338e-29	0.490059	0.00217039	0.000308571	0.478676	0.00458771	2.02381e-05
Zm00001d039993	1.81535	1.44915e-29	0.366373	0.0818246	0.00185377	0.186311	0.481848	0.00085511
Zm00001d042777	1.6513	1.71625e-29	1.1101	1.12589e-07	0.0255673	0.329093	0.22667	0.000343418
Zm00001d033347	3.56865	2.57503e-29	2.74478	2.20933e-47	0.0151149	2.17685	7.30284e-33	0.00225425
Zm00001d047307	2.73344	3.31906e-29	2.10238	5.06347e-12	0.0188466	1.83186	1.07847e-11	0.00471222
Zm00001d012934	1.34635	6.16158e-29	0.613405	0.000138689	0.0120968	0.701279	0.00244746	0.0326343
Zm00001d043047	1.63126	6.43271e-29	-0.0279312	0.954448	0.0236312	0.621312	0.017745	0.00583076
Zm00001d006944	1.1365	1.17734e-28	0.36829	0.0365441	0.00905678	0.592694	0.00212657	0.0432007
Zm00001d039674	1.2109	1.52418e-28	0.607987	7.5732e-06	0.00490891	0.6578	7.68596e-08	0.00323306
Zm00001d005962	1.64408	1.94077e-28	2.12977	3.70518e-25	0.0127893	1.04224	0.00332143	0.0128887
Zm00001d050768	1.49495	2.08597e-28	0.494972	0.00626845	0.00700657	0.117368	0.500891	0.00250889
Zm00001d047736	1.46054	2.14433e-28	2.08093	2.43075e-17	0.118154	2.49102	0.00013594	0.0336595
Zm00001d043278	2.03226	2.75568e-28	0.971543	1.88859e-06	0.00156043	0.36967	0.239953	0.000683487
Zm00001d019062	1.66071	3.0524e-28	1.24647	1.43323e-16	0.0422578	0.926705	8.83383e-14	0.00150072
Zm00001d014314	2.15617	3.07838e-28	1.86253	2.46392e-11	0.330097	1.79972	8.09811e-16	0.114793
Zm00001d031769	1.70815	4.15178e-28	1.04291	4.88211e-06	0.0777231	0.581762	0.0534772	0.00367022
Zm00001d048050	1.18007	5.57061e-28	0.636165	0.000190683	0.0294286	0.188	0.79881	0.0706431
Zm00001d000618	3.68378	6.70407e-28	1.49301	6.68907e-05	1.81473e-05	1.32373	0.01769	0.000306143
Zm00001d028307	1.39484	1.10197e-27	0.631249	0.000298961	0.00246758	0.284099	0.210591	0.00668963
Zm00001d031470	1.36671	1.19748e-27	0.921409	1.86889e-06	0.132795	0.751387	1.61686e-06	0.0126125
Zm00001d031127	1.40847	1.38324e-27	1.12702	6.8446e-07	0.300558	0.748099	0.00576052	0.069275
Zm00001d053566	1.38766	1.51142e-27	1.05875	6.63594e-14	0.00132344	0.595487	0.00167024	0.00740501
Zm00001d016982	2.19635	1.74964e-27	0.415366	0.111868	0.000411072	1.16733	0.00234007	0.00343729
Zm00001d028603	1.26005	2.10393e-27	0.761193	1.18718e-06	0.0178022	0.420413	0.00263053	0.000499574
Zm00001d010755	1.12524	2.9221e-27	0.721837	3.03035e-05	0.0596228	0.562283	0.00691543	0.00840686
Zm00001d049851	2.01993	3.16099e-27	1.18912	1.76876e-05	0.0420859	1.72676	4.1808e-09	0.0686044
Zm00001d021216	3.12502	3.36148e-27	2.26845	9.0276e-08	0.0015738	2.77175	7.71262e-12	0.111608
Zm00001d054057	1.40122	6.32955e-27	1.35304	0.00282884	0.736024	0.433236	0.544691	0.0406001
Zm00001d050872	1.36014	6.34349e-27	0.975656	1.27807e-06	0.168955	0.256285	0.351161	0.00833155
Zm00001d016924	3.99154	6.42305e-27	1.44932	0.00814165	0.00199932	1.57916	0.027079	0.0103424
Zm00001d051302	1.68448	6.59713e-27	1.30479	3.05065e-07	0.24483	0.530329	0.066757	0.00305423
Zm00001d000021	1.45649	8.66717e-27	1.12032	9.80432e-13	0.154149	0.613825	0.0212019	0.0229129
Zm00001d046510	1.28941	9.12113e-27	0.885803	3.082e-09	0.0001911	0.018393	0.924134	0.000857181
Zm00001d048233	1.60093	1.23427e-26	0.936441	1.05477e-07	0.00203836	0.285733	0.177457	0.00154895
Zm00001d044061	1.45846	1.69236e-26	1.099	1.27094e-11	0.0300558	-0.553504	0.00112973	3.47536e-05
Zm00001d008379	1.07706	1.80572e-26	0.532859	0.000203272	0.0100365	0.505369	0.00131104	0.00730348
Zm00001d009660	1.2294	1.8652e-26	0.607359	0.00281833	0.0208531	0.525857	0.0154304	0.0020194
novel.441	1.92062	2.0654e-26	0.800628	0.0122351	0.0367668	-1.01939	0.0220793	0.000637832
Zm00001d006130	1.27446	2.42813e-26	0.567238	0.00635456	0.0280171	0.775617	1.55484e-06	0.00556148
Zm00001d008816	1.4348	2.84253e-26	0.940643	1.18879e-07	0.102914	-0.638206	0.00725403	0.00119553
Zm00001d021739	1.32641	4.59395e-26	0.511853	0.0018416	0.00576934	0.191521	0.28042	0.00257939
Zm00001d012294	1.67465	4.78888e-26	0.985809	0.000486407	0.0894653	0.375336	0.0959159	0.00011395
Zm00001d051759	1.42348	5.18502e-26	1.05988	2.529e-09	0.0679074	0.863641	2.16636e-06	0.0281443
Zm00001d017138	1.17082	5.83199e-26	0.0356929	0.832311	0.00209031	-0.340305	0.0204239	0.000147239
Zm00001d038224	1.18681	7.23412e-26	0.634079	5.69762e-05	0.0122443	0.479195	0.0922674	0.0443967
Zm00001d038357	1.12762	1.15834e-25	0.388783	0.00207594	5.72014e-05	0.705044	3.27924e-07	0.00516003
Zm00001d021413	1.09316	1.19529e-25	0.863407	0.000297849	0.439859	0.341062	0.016177	0.00132705
Zm00001d038521	1.86102	1.64765e-25	1.08953	1.63892e-05	0.0170533	0.444842	0.600871	0.00758534
Zm00001d044095	1.16634	1.87303e-25	0.805223	1.0465e-05	0.123722	0.112531	0.883749	0.0516531
Zm00001d044099	1.62472	1.04933e-24	-0.277844	0.271313	0.00699431	0.0050454	0.979264	0.00101088
Zm00001d041590	1.15219	2.74086e-24	0.531886	5.55914e-05	0.000740995	-0.234451	0.137998	0.000440786
Zm00001d032532	1.24979	3.16971e-24	0.921649	1.01976e-05	0.209401	0.844012	0.000509043	0.0591664
Zm00001d013398	1.31519	3.68773e-24	0.473306	0.0399969	0.0366885	0.717901	6.32026e-05	0.00327738
Zm00001d024318	1.66372	4.00661e-24	1.31312	6.5401e-09	0.249294	1.19633	3.46707e-11	0.0412244
Zm00001d011874	2.13808	4.07743e-24	0.752242	0.000956873	0.00307888	0.641244	0.0196441	0.00749687
Zm00001d032084	1.89327	4.22128e-24	0.611706	0.0171924	0.0205497	0.254931	0.233545	0.00108045
Zm00001d019672	2.46043	5.07786e-24	1.76595	4.03373e-07	0.051491	-0.338104	0.37904	1.25526e-05
Zm00001d041790	1.30216	6.29305e-24	0.900287	8.57751e-06	0.126808	0.335014	0.0821522	0.00331497
Zm00001d001947	1.17512	6.98562e-24	0.602476	4.31313e-05	0.00298149	0.805416	1.83089e-05	0.0253404
Zm00001d047942	1.459	7.61206e-24	0.161176	0.430237	0.000130211	0.626128	0.000835073	0.000699793
Zm00001d013052	1.31813	7.98759e-24	0.71057	2.02479e-05	0.00261828	0.366078	0.0409546	0.000380236
Zm00001d020378	1.35997	8.24121e-24	0.203654	0.386631	0.0166413	-0.820745	0.000789538	0.00181753
Zm00001d007274	1.20832	1.23289e-23	0.864537	2.87187e-05	0.249994	0.185208	0.320853	0.00793184
Zm00001d043615	1.6188	1.71608e-23	1.14833	3.23367e-10	0.0264858	0.661987	0.00247034	0.0093553
Zm00001d035243	1.19758	1.93474e-23	1.13053	1.85588e-09	0.710246	-0.13508	0.612846	0.000798151
Zm00001d018372	3.40192	5.22366e-23	2.23859	8.66795e-14	0.00910663	1.37127	0.0222965	0.0019075
Zm00001d033539	1.34961	5.30626e-23	1.16078	1.38782e-10	0.316306	0.739845	0.00115175	0.0202264
Zm00001d027929	1.17079	5.81691e-23	0.857952	2.562e-08	0.12856	0.694285	0.000368732	0.0430754
Zm00001d022092	1.14702	7.1895e-23	0.314015	0.172068	0.0346057	0.622181	0.00817697	0.0540696
Zm00001d014701	1.10209	1.34968e-22	0.665182	3.01105e-06	0.00817557	0.253474	0.114468	0.00036517
novel.2237	2.66699	1.3658e-22	1.75959	0.000227002	0.0939932	2.44782	3.78487e-08	0.410012
Zm00001d042695	1.29835	1.50455e-22	0.709552	2.30538e-05	0.0344203	0.321752	0.187131	0.0108983
Zm00001d027925	1.23455	1.73928e-22	1.18768	4.82088e-13	0.782464	0.234003	0.191908	0.00597406
Zm00001d023242	1.33703	1.94809e-22	0.272447	0.105226	7.94683e-05	0.121799	0.449507	9.71799e-05
Zm00001d010751	1.18087	2.14727e-22	1.62644	2.39148e-19	0.0521777	0.794821	1.2854e-06	0.00795602
Zm00001d017802	1.34549	2.23089e-22	1.195	8.03633e-12	0.426408	0.714373	0.000294161	0.00575794
Zm00001d026130	2.40417	2.30282e-22	0.932128	0.00469289	0.000275526	2.60498	4.23752e-19	0.411666
Zm00001d023450	1.37174	2.87544e-22	1.34876	3.84254e-11	0.817882	0.603013	0.0110702	0.00203201
Zm00001d042864	1.46366	3.25309e-22	0.362037	0.140246	0.0373666	0.451113	0.103014	0.0447834
Zm00001d044171	2.01711	3.56203e-22	1.80787	4.29348e-14	0.207596	1.77343	1.03319e-06	0.167601
Zm00001d003462	1.07744	4.8002e-22	0.490275	0.000839609	0.00576063	0.263455	0.12437	0.00354966
Zm00001d022327	1.38187	6.5057e-22	0.109449	0.640803	0.0141378	1.71761	3.06609e-20	0.0783552
Zm00001d044667	1.34909	8.28707e-22	0.82049	4.92245e-07	0.00745325	-0.184689	0.269652	6.91551e-05
Zm00001d044596	1.81753	1.42947e-21	3.26219	1.85228e-45	0.00912978	0.959873	0.012952	0.0690742
Zm00001d047632	1.3418	1.66851e-21	1.09433	1.60653e-09	0.23207	0.375891	0.025816	0.00169065
Zm00001d011611	1.22173	2.03808e-21	0.704271	1.29473e-05	0.031812	0.328587	0.13963	0.0143493
Zm00001d042213	1.45466	2.06208e-21	0.945273	2.23822e-07	0.0284437	0.489678	0.0344163	0.00916467
Zm00001d053848	1.38059	2.06538e-21	0.728213	7.02865e-05	0.00953465	0.19058	0.28362	0.00110199
Zm00001d033503	1.06015	2.28313e-21	0.465979	0.00162207	0.00144626	0.421555	0.0785111	0.042553
Zm00001d015778	1.09036	2.70538e-21	0.626184	0.0028111	0.14275	0.64988	8.85202e-07	0.00886524
Zm00001d018207	1.24859	3.78317e-21	0.841474	4.76183e-08	0.00679399	0.581794	0.00346136	0.0261209
Zm00001d036439	1.06033	6.55769e-21	0.706158	0.00156486	0.235409	0.331892	0.0765859	0.000310022
Zm00001d053396	1.06661	7.92592e-21	0.55238	0.00203829	0.0102402	0.0690901	0.727722	0.00347698
Zm00001d038296	1.74955	8.55233e-21	0.757443	0.0170118	0.0223515	0.218793	0.497261	0.0017543
Zm00001d040292	1.10584	9.68065e-21	0.35246	0.0153572	0.00162927	0.515435	0.0162403	0.0634371
Zm00001d031554	1.08023	1.06375e-20	0.564806	0.000183061	0.0150574	0.34323	0.0895988	0.00933574
Zm00001d027987	1.32707	1.10704e-20	0.0508684	0.806064	0.00772835	0.294319	0.138693	0.00233835
Zm00001d052212	1.46594	1.13851e-20	0.516955	0.0136752	0.00368857	-0.0391622	0.901378	0.000293671
Zm00001d052163	1.92056	1.55868e-20	0.929584	0.000110428	0.00400275	0.454159	0.116391	0.000325405
Zm00001d037713	1.69597	1.6883e-20	0.884706	0.000606782	0.0425189	1.0102	6.21987e-06	0.00920766
novel.2613	1.40913	2.10269e-20	0.817113	1.4489e-07	0.058866	0.836952	3.96555e-05	0.11195
Zm00001d032552	1.42583	2.2332e-20	0.566093	0.00613327	0.0225818	0.616613	0.00669145	0.0402365
Zm00001d008493	1.60085	2.3777e-20	0.342552	0.12617	0.00576873	1.5947	5.03269e-15	0.970014
Zm00001d016682	1.08852	2.69461e-20	0.360422	0.0283371	0.00347926	0.241719	0.240074	0.0112682
Zm00001d033786	1.18536	2.78802e-20	0.405674	0.0606838	0.0290616	-0.0438409	0.810898	0.00012658
Zm00001d029149	1.12341	3.15162e-20	0.360246	0.039436	0.00473929	0.0573921	0.748754	0.000189843
Zm00001d022453	1.12332	3.89055e-20	0.614332	6.93613e-05	0.0358744	0.250886	0.149288	0.00351233
Zm00001d047995	1.34378	3.97019e-20	0.669701	0.00046636	0.00398133	0.150494	0.48751	5.83386e-05
Zm00001d026530	1.52531	4.59545e-20	1.10613	3.40718e-08	0.0103211	0.922913	0.00115481	0.0815681
Zm00001d012494	1.1415	4.70929e-20	0.600625	0.0155626	0.16966	0.411682	0.056749	0.00971392
Zm00001d003420	1.58337	4.71402e-20	0.977998	3.01498e-06	0.102305	0.997992	0.117596	0.198453
Zm00001d029963	1.00253	6.29806e-20	0.23827	0.109117	0.000882334	0.176173	0.413993	7.42092e-05
Zm00001d017147	1.23249	7.79058e-20	-0.808533	2.3214e-09	9.04194e-07	0.468452	0.0111557	4.80736e-07
Zm00001d028949	1.00792	9.50332e-20	-0.179719	0.275399	0.000837439	1.44554	1.42057e-18	0.00346007
novel.2550	2.09915	1.26114e-19	0.710593	0.0156177	0.00866662	2.37778	2.59866e-06	0.440125
Zm00001d043742	1.85862	1.29361e-19	1.11263	2.25034e-05	0.0175963	0.907495	0.0333032	0.0607317
Zm00001d017205	1.02589	1.32428e-19	0.145296	0.463658	0.0106356	0.207084	0.135245	0.000123106
Zm00001d049127	1.15664	1.50997e-19	0.241389	0.2428	0.00406386	0.0164857	0.951025	0.00817874
Zm00001d050583	1.50144	2.01279e-19	0.4989	0.00906705	3.56746e-05	0.547192	0.0887145	0.0204257
Zm00001d034766	1.84291	2.04381e-19	0.842444	0.000178539	0.0101036	0.166093	0.582623	0.00751231
Zm00001d022557	1.12313	2.07229e-19	0.950831	5.15907e-06	0.460427	0.406505	0.0721402	0.0530347
Zm00001d044068	1.15077	2.3348e-19	0.849582	7.07195e-05	0.22739	0.121856	0.670892	0.00209759
Zm00001d047786	1.43986	2.55205e-19	1.16909	8.10987e-08	0.360743	0.389548	0.624927	0.0344077
Zm00001d020402	1.1051	2.7293e-19	0.113514	0.445502	0.000139577	0.954448	2.15488e-07	0.197042
Zm00001d047290	1.18628	3.4495e-19	0.374483	0.028989	0.00379591	0.849484	3.63463e-05	0.0841114
Zm00001d018331	1.21037	6.04464e-19	0.315827	0.0810464	0.0125625	0.21728	0.208481	0.00394759
Zm00001d052165	3.12127	6.50163e-19	2.5408	1.43568e-06	0.130312	2.70071	3.82849e-08	0.193351
Zm00001d051554	1.52098	7.06244e-19	0.860256	8.94268e-06	0.01037	1.16977	1.05572e-05	0.196516
Zm00001d044970	1.90311	7.50574e-19	0.121575	0.556609	0.000161825	1.65448	1.43815e-14	0.229583
Zm00001d010516	1.80206	7.76694e-19	0.934095	0.000295484	0.0122981	0.428426	0.163342	0.00307833
Zm00001d011610	1.35412	8.0384e-19	1.16843	4.24094e-10	0.438526	0.814579	0.141014	0.191672
Zm00001d043829	4.20035	8.21821e-19	3.5149	2.0187e-06	0.151855	4.0754	1.12499e-05	0.751868
Zm00001d006034	1.00851	9.1337e-19	-0.0584183	0.680239	2.76302e-06	0.298474	0.0807158	0.00202412
Zm00001d035846	3.56836	1.00084e-18	1.04252	0.302744	0.00058359	2.11918	0.0894573	0.0385299
Zm00001d015702	1.05911	1.39822e-18	0.551186	0.00921337	0.131086	0.309967	0.533383	0.0352504
Zm00001d020418	1.50436	1.52268e-18	0.135696	0.611294	0.000415839	0.849606	0.000258838	0.0222033
Zm00001d014945	1.31658	1.68993e-18	1.28715	1.32293e-08	0.778286	-0.00454121	0.989927	0.0402989
Zm00001d004006	1.15835	1.84832e-18	0.252617	0.104038	0.00714114	0.445254	0.0254512	0.0485403
Zm00001d020028	4.08056	2.11548e-18	2.57126	3.93892e-05	0.0101656	2.55617	2.29385e-07	0.0016945
Zm00001d040660	1.36126	2.28671e-18	1.91193	5.18784e-19	0.00143677	0.15453	0.569359	6.51211e-06
zma-MIR156k	1.49284	2.39293e-18	-0.546781	0.0757706	0.00520081	-0.689629	0.062016	0.000971383
Zm00001d013412	1.43589	5.20435e-18	0.847668	5.04619e-07	0.0261872	0.600644	0.00202737	0.00586688
Zm00001d047993	1.38099	7.06158e-18	0.899174	1.80254e-06	0.0692103	0.415043	0.0440149	0.0151514
Zm00001d022518	1.27551	9.71924e-18	0.777125	0.000351748	0.0668083	0.919135	1.5214e-05	0.0978766
Zm00001d028968	1.38547	1.33229e-17	0.734984	0.00180794	0.012169	0.396434	0.210288	0.00853142
Zm00001d043469	1.17855	1.45505e-17	0.808607	9.22412e-05	0.199331	0.810804	3.32783e-06	0.0771323
Zm00001d043614	1.36074	1.78769e-17	0.680407	0.00467224	0.0848768	-0.294654	0.102907	0.00112114
Zm00001d029189	1.16841	1.9529e-17	0.595601	0.000574201	0.00341685	0.486111	0.0564352	0.00757336
Zm00001d021915	1.05551	2.15728e-17	0.473754	0.0209931	0.0624868	0.205872	0.370436	0.0182782
Zm00001d001865	1.88488	5.75867e-17	-0.337641	0.392355	0.00255748	0.317458	0.228786	0.00173945
novel.1372	2.475	6.68706e-17	0.140108	0.739041	0.00495294	2.10937	6.17343e-06	0.297157
Zm00001d011272	1.03729	6.90944e-17	0.19744	0.181876	0.00228412	-0.0991421	0.609618	0.00146613
Zm00001d003451	2.20002	8.88429e-17	1.63363	0.000956019	0.150538	2.08311	2.58886e-05	0.683229
Zm00001d038003	1.08988	9.96107e-17	-0.186426	0.433157	0.0124714	0.209324	0.245926	0.00807995
Zm00001d011297	1.40556	1.00032e-16	-0.00828197	0.968654	0.00431473	0.234927	0.424953	0.00467129
Zm00001d006911	5.55755	1.03248e-16	4.56978	5.2486e-20	0.0945679	3.73212	1.13767e-18	0.00745657
Zm00001d045188	1.05521	1.11186e-16	0.698057	0.00412773	0.24085	0.172775	0.603409	0.0271792
Zm00001d038717	1.13463	1.12437e-16	1.29156	8.25489e-16	0.319628	0.592014	0.0178971	0.10656
novel.705	1.37895	1.32912e-16	0.367853	0.105497	0.00943588	0.600653	0.0165882	0.0171918
Zm00001d010168	1.53659	1.47058e-16	0.597963	0.0213719	0.0100867	-0.893516	0.0103856	0.00174549
Zm00001d012254	1.32189	1.53946e-16	0.599855	0.00404926	0.0112357	0.876755	7.78963e-07	0.0250467
Zm00001d010988	1.20601	1.57688e-16	-0.460955	0.0561709	0.00758369	0.199846	0.304379	0.00335723
Zm00001d007987	2.89299	1.60344e-16	2.12325	1.89123e-05	0.122949	1.23552	0.0136043	0.00643849
Zm00001d007139	1.16504	2.69506e-16	-0.676675	0.000614158	0.000498649	0.335707	0.115931	0.00551087
Zm00001d011256	3.12556	2.80245e-16	3.05437	1.11038e-10	0.916401	2.68246	2.53695e-06	0.281895
Zm00001d043703	1.21364	3.33399e-16	0.585952	0.00105332	0.0103761	1.22504	3.86928e-09	0.969994
novel.2147	2.59526	3.492e-16	0.567097	0.104607	0.000272106	1.63248	0.00442827	0.069303
Zm00001d017597	1.63179	4.78937e-16	1.49104	1.2976e-10	0.36389	1.7285	7.81858e-21	0.420257
Zm00001d008837	1.0192	6.01963e-16	0.266274	0.13597	0.00946984	-0.500058	0.02999	0.00466808
Zm00001d045184	1.52107	6.1973e-16	0.522228	0.0716221	0.0180593	0.485974	0.208679	0.0264858
Zm00001d047938	1.17408	6.32168e-16	0.419633	0.0494432	0.0246745	-0.109607	0.586302	0.00111838
Zm00001d027955	4.26403	6.52276e-16	1.04621	NA	0.0566041	1.63988	0.00877393	0.0258904
Zm00001d020670	1.57683	6.54401e-16	0.0907473	0.731944	0.00210999	0.0025089	0.993731	0.00177422
Zm00001d013786	1.26076	6.69416e-16	0.607028	0.0113863	0.0285221	0.13204	0.51542	0.00404977
Zm00001d040682	2.08895	6.86293e-16	2.6814	1.07291e-13	0.153158	2.59929	0.0365942	0.747611
Zm00001d037945	1.12675	6.88905e-16	0.454311	0.0920761	0.121536	0.219491	0.431367	0.0414518
Zm00001d051339	1.36938	1.14937e-15	0.587428	0.00155841	0.000839796	0.387671	0.0735188	0.000265791
Zm00001d049409	1.09	1.16911e-15	0.880753	1.87668e-08	0.389246	0.446783	0.00531476	0.0187673
Zm00001d027742	1.18449	1.18853e-15	0.344329	0.0706477	0.000227174	-0.741127	0.000996617	8.24167e-06
Zm00001d008305	1.65732	1.33447e-15	1.0087	0.000107586	0.0440124	1.25763	1.05936e-08	0.0929736
Zm00001d045657	1.16749	1.35611e-15	-0.159019	0.31407	8.73445e-05	-0.219113	0.349029	0.00316776
Zm00001d026454	1.31747	1.37394e-15	0.711668	0.000366025	0.0260367	0.319226	0.348815	0.0416821
novel.2022	2.23798	1.56441e-15	-0.492529	0.274483	0.00712439	-0.0566556	0.895696	0.000297703
Zm00001d048293	1.20498	1.74806e-15	0.625269	0.000457312	0.0146207	0.438894	0.0282162	0.00220474
Zm00001d010693	1.41725	1.79487e-15	0.629613	0.00400117	0.0267725	0.546093	0.0301018	0.0054922
Zm00001d032081	1.1686	1.96554e-15	1.02725	1.78562e-09	0.38904	0.656646	0.000919397	0.031947
Zm00001d013743	1.49723	2.30118e-15	1.34377	1.22187e-06	0.531439	1.04233	0.000761438	0.0320616
Zm00001d037868	1.79258	2.47479e-15	1.32714	0.000190237	0.319081	-0.777359	0.118705	0.00592848
Zm00001d034768	1.02372	2.56955e-15	0.655263	6.11862e-07	0.0880276	-0.0323354	0.788043	0.00225846
Zm00001d029075	1.01885	2.57034e-15	0.0216248	0.904812	0.00944065	0.750935	0.00449256	0.397695
Zm00001d043104	1.02117	2.8834e-15	0.458325	0.00177351	0.018345	0.609785	7.62089e-05	0.0446685
Zm00001d040694	3.72131	2.98791e-15	5.99718	5.29391e-10	0.0236823	4.99586	0.00111346	0.101024
Zm00001d026635	1.00501	3.18738e-15	0.0464709	0.73585	0.00151789	0.172677	0.27922	0.00276797
Zm00001d048019	1.03616	3.19783e-15	0.75617	2.25108e-07	0.0308712	0.381299	0.0373902	0.0131663
Zm00001d025050	1.10185	3.49373e-15	0.69238	0.00229773	0.222643	-0.00668432	0.972551	0.00174274
Zm00001d023677	1.39027	3.57393e-15	0.550405	0.00122846	0.0429806	0.378991	0.0947966	0.0200785
Zm00001d041926	1.02782	3.71836e-15	0.418182	0.00684113	0.000468566	0.426915	0.00904219	0.00371119
Zm00001d012212	2.37245	8.99159e-15	0.368245	0.513523	0.0140239	-1.47056	0.00649236	0.00015411
novel.1247	2.83685	9.40847e-15	1.01339	0.0302779	0.00776785	1.40185	0.0317186	0.0638466
Zm00001d008812	1.2328	9.81067e-15	0.205345	0.384139	0.0225018	0.261001	0.376457	0.02836
novel.20	3.24956	1.08533e-14	2.05962	3.296e-05	0.0336329	1.40613	0.146584	0.0783013
Zm00001d021414	1.93617	1.14671e-14	2.05826	6.47706e-14	0.615527	0.995184	0.00771756	0.00558021
Zm00001d026594	1.47379	1.18254e-14	-0.143477	0.614996	0.000104674	0.000469419	0.998443	0.000636024
Zm00001d037207	1.11352	1.20403e-14	0.191659	0.33694	2.94765e-05	-0.169172	0.474168	0.00226828
Zm00001d046803	1.0648	1.26694e-14	-0.123612	0.5082	5.00411e-05	-0.0170577	0.929901	0.000994945
Zm00001d011543	1.18417	1.31724e-14	-0.147276	0.53687	0.00323971	0.141124	0.589875	0.00642832
Zm00001d051511	1.00989	1.76922e-14	0.531316	0.0058334	0.0400892	0.646391	0.01544	0.00620073
Zm00001d029506	1.25898	2.00765e-14	1.35137	3.01201e-12	0.692213	1.16972	4.74361e-07	0.655515
Zm00001d007272	1.8694	2.25128e-14	2.12906	2.24727e-10	0.0826762	0.95637	0.00221361	0.00266432
Zm00001d025788	1.15051	2.34876e-14	0.851886	5.56603e-06	0.127991	-0.051171	0.796669	0.000455583
Zm00001d019497	1.13203	2.90062e-14	0.495487	0.00909493	0.0659196	0.138207	0.517433	0.00342298
Zm00001d025576	3.47064	3.38699e-14	1.53212	0.0181972	0.000242064	1.86559	0.00709201	0.0428973
Zm00001d028311	1.1532	3.46358e-14	1.36	1.87705e-06	0.653129	0.69545	0.0198393	0.00483075
Zm00001d012726	1.71567	3.68007e-14	0.94056	0.00060562	0.0391528	0.817451	0.00200512	0.0116853
Zm00001d007560	1.65833	4.54736e-14	0.555263	0.0947858	0.0248482	0.432493	0.222118	0.00200555
Zm00001d040733	1.07392	4.83003e-14	0.484164	0.0632815	0.104002	-0.174918	0.516403	0.00493735
Zm00001d032570	1.17598	4.85592e-14	-0.431119	0.111745	0.00284538	0.402985	0.0726209	2.74854e-05
Zm00001d032438	1.29334	5.25061e-14	0.648208	0.00205527	0.0180427	-0.596312	0.0455151	0.00120331
Zm00001d052232	1.70324	5.39553e-14	1.09436	0.0137276	0.244422	0.585098	0.286115	0.0120721
Zm00001d021773	1.35046	7.18564e-14	0.668507	0.00940651	0.0336732	1.04454	0.00530411	0.411139
novel.516	1.42603	7.39838e-14	0.738424	0.0014864	0.00520321	0.915292	0.000581613	0.00708774
Zm00001d048469	1.5888	8.68659e-14	0.852385	0.0005432	0.0233657	1.28523	2.5579e-08	0.254518
Zm00001d022203	3.61829	9.27989e-14	3.33755	1.07819e-11	0.223585	3.38817	0.00187923	0.475155
Zm00001d039156	1.01672	1.1757e-13	0.389449	0.0257364	0.0323823	0.379611	0.0219274	0.0111402
Zm00001d038915	5.18836	1.62688e-13	2.3872	4.42354e-07	0.00282608	1.57953	0.0666399	0.00951714
novel.171	1.5008	1.73199e-13	0.866328	0.00501338	0.0423636	0.368635	0.321393	0.0223727
Zm00001d006022	1.08873	1.75524e-13	0.277067	0.147431	0.00237321	0.0797687	0.671444	0.000453279
Zm00001d023659	1.23033	1.76196e-13	0.848937	0.00057386	0.185974	0.442574	0.0161744	0.00610993
Zm00001d049002	2.03388	2.14883e-13	2.06235	9.60913e-10	0.930753	0.966724	0.000568319	0.0097793
Zm00001d005692	1.30152	2.39705e-13	0.796858	0.000208004	0.0913672	0.396363	0.0585273	0.00361113
Zm00001d009961	1.3489	2.40981e-13	0.599336	0.017612	0.000288248	0.828783	0.000975301	0.0207843
Zm00001d041287	1.00699	2.69841e-13	0.665352	0.000180353	0.110608	-0.018735	0.938737	0.00152737
Zm00001d027546	1.13437	3.11499e-13	-0.198031	0.445186	0.0126653	0.39028	0.130979	0.0125118
Zm00001d023732	1.3828	3.27039e-13	1.18064	4.5807e-07	0.282838	1.04655	6.99169e-08	0.0814414
novel.2944	1.59522	3.47026e-13	1.22346	2.55248e-07	0.334796	2.04247	1.11577e-06	0.272893
Zm00001d015495	1.01367	3.5076e-13	0.518657	0.00132319	0.0187086	-0.293005	0.10216	0.000201107
Zm00001d034827	3.51924	3.5876e-13	1.60583	0.0136083	0.00996543	0.141109	0.836556	0.00108519
Zm00001d051338	1.47245	3.6653e-13	0.581611	0.0347415	0.045529	0.562159	0.126207	0.00984108
Zm00001d020982	1.07524	4.11288e-13	-0.330596	0.151565	0.00374941	-0.442288	0.0357933	0.00121707
Zm00001d000849	1.87259	4.54236e-13	0.925797	0.000228062	0.00900672	1.10445	0.000590185	0.0702089
Zm00001d041422	1.09536	4.70584e-13	0.152426	0.431167	0.00133079	-0.427312	0.0201226	0.000268757
Zm00001d025104	1.11275	5.53222e-13	1.07939	1.84008e-07	0.822412	0.644547	0.0066328	0.0929022
Zm00001d039648	1.21979	6.39937e-13	0.8875	3.64231e-06	0.154843	0.712961	0.00042195	0.0738299
Zm00001d046664	2.01493	6.46431e-13	1.57836	3.19321e-06	0.0582863	0.734057	0.0446749	0.00543864
Zm00001d042811	1.36483	7.1639e-13	0.229637	0.315459	0.00524424	0.965483	0.00121656	0.192271
Zm00001d003283	1.07331	7.58796e-13	0.964286	1.75212e-05	0.565529	0.388889	0.197485	0.101405
Zm00001d044091	1.06928	1.12769e-12	0.304045	0.0748259	0.00654988	0.190382	0.258814	0.00280021
Zm00001d011654	1.41131	1.27694e-12	0.778089	0.00742502	0.0652878	0.265027	0.470275	0.00716202
Zm00001d039513	1.18543	1.95247e-12	-0.787294	4.65079e-05	0.000443082	0.420973	0.162453	0.0146983
Zm00001d036423	1.92879	1.99236e-12	1.06707	0.000641043	0.00756603	0.738015	0.0365743	0.00410045
Zm00001d044643	2.34522	2.00339e-12	1.30768	0.0419917	0.0705439	1.92515	2.98349e-06	0.264694
Zm00001d029475	1.12661	2.05942e-12	-0.0779389	0.750685	0.00148304	-0.47836	0.0627167	6.95975e-05
Zm00001d012527	1.25009	2.17318e-12	-0.327526	0.167435	0.000943627	-0.408013	0.247084	0.00448874
Zm00001d039487	1.58549	2.27738e-12	1.49235	9.52283e-07	0.750479	1.38895	0.00166539	0.579343
Zm00001d025346	2.74752	2.30134e-12	1.43702	3.90777e-08	0.0162901	1.5461	0.0261384	0.0406319
Zm00001d032808	1.11169	2.85115e-12	0.383198	0.0231808	0.0187948	0.417967	0.0495162	0.0540303
Zm00001d017323	1.12956	3.39743e-12	1.3293	1.0655e-07	0.646714	0.534207	0.0742256	0.0292098
Zm00001d017622	1.48824	3.73341e-12	0.732358	0.000225611	0.0206531	0.821457	0.0117048	0.0699395
Zm00001d035200	1.50851	4.21483e-12	0.827312	0.00366052	0.0652043	0.463663	0.237315	0.0215708
Zm00001d031625	1.53488	4.21733e-12	1.19324	2.80837e-06	0.191335	0.320728	0.261544	0.00570661
Zm00001d029820	1.23653	4.24297e-12	0.429125	0.0398916	0.00415566	0.550191	0.0266574	0.00117293
Zm00001d053065	1.2091	4.3595e-12	1.29022	6.62102e-09	0.623587	1.78333	1.05084e-16	0.0394496
Zm00001d044504	1.37474	5.171e-12	0.609972	0.00562837	0.0885168	0.297602	0.185728	0.0228035
Zm00001d011006	1.0233	6.8266e-12	0.499264	0.0711028	0.203755	-0.0457988	0.849787	0.0167482
Zm00001d051843	1.80114	9.62997e-12	0.202353	0.534006	0.00286085	-0.428123	0.303353	0.000261314
Zm00001d048602	1.14799	1.06325e-11	0.568612	0.00470467	0.020997	0.285322	0.358644	0.0270543
Zm00001d028056	1.70195	1.07272e-11	0.778943	0.00205247	0.00291551	-0.430058	0.375718	0.0122047
Zm00001d042739	1.86018	1.09841e-11	0.550778	0.130576	0.0202872	-1.26319	0.0397975	7.57574e-05
novel.1045	1.42139	1.13148e-11	0.117052	0.555345	0.00177776	1.00453	0.000218737	0.165479
Zm00001d007394	2.35003	1.1574e-11	1.12482	0.00170199	0.00958458	0.317838	0.544292	0.000900732
Zm00001d029776	5.60738	1.46521e-11	-1.83199	0.649999	NA	0.387106	0.855294	0.00869441
Zm00001d026652	1.34608	1.61445e-11	-0.0319773	0.893334	0.00134473	0.524849	0.120306	0.023463
Zm00001d023494	1.26759	2.04566e-11	0.955536	5.08152e-06	0.397215	0.161763	0.400492	0.0141001
Zm00001d011003	2.78298	2.43688e-11	1.60844	0.00372817	0.199354	0.608457	0.405429	0.0271257
Zm00001d010304	1.06134	2.82701e-11	0.805021	1.45494e-05	0.0540368	0.169589	0.430496	0.000856566
Zm00001d044597	1.09941	3.93563e-11	0.751279	2.70276e-05	0.0423369	0.897213	2.03381e-08	0.160508
Zm00001d015700	1.25101	5.87683e-11	0.477272	0.047806	0.0805311	-0.0679978	0.922592	0.0200554
Zm00001d042503	1.24183	6.32212e-11	-0.18557	0.45265	0.000323462	0.403945	0.114558	0.000358529
Zm00001d002358	1.08964	6.51617e-11	0.880785	8.27804e-05	0.386483	0.411991	0.00626352	0.000689031
Zm00001d016142	1.79727	6.80567e-11	1.8971	5.4304e-12	0.708645	-0.0867849	0.871848	0.00240991
Zm00001d025326	1.31282	6.84519e-11	-0.0275546	0.919852	0.00231337	0.326036	0.138174	0.00101207
novel.1630	2.02281	8.49615e-11	0.120825	0.696849	0.00277137	1.015	0.0130529	0.0438934
Zm00001d045312	1.63037	8.52141e-11	0.774156	0.0125679	0.017594	0.759871	0.033139	0.00559186
novel.2332	3.36386	8.83629e-11	2.04134	0.0030941	0.010542	4.6149	0.0087018	0.738542
Zm00001d042241	1.22022	9.16737e-11	0.0997885	0.625942	0.00252622	0.518442	0.0579646	0.0360278
Zm00001d020503	1.36109	1.04192e-10	1.70805	0.000482438	0.993914	0.683358	0.512733	0.2475
Zm00001d040659	1.13149	1.11556e-10	2.03469	1.65731e-09	0.112683	2.01738	3.76352e-21	0.00915226
Zm00001d038355	1.17253	1.27434e-10	0.441409	0.153232	0.0477841	0.0526632	0.834931	0.00681817
Zm00001d001936	2.08388	1.41547e-10	1.51029	1.73422e-06	0.0668676	1.23153	8.12545e-05	0.010128
Zm00001d021283	1.0442	1.53241e-10	0.475997	0.00831203	0.015142	0.434128	0.0539917	0.0381648
Zm00001d017834	1.72819	1.69751e-10	0.489486	0.262874	0.0613518	0.117408	0.748553	0.00107683
Zm00001d051309	1.06878	1.73923e-10	0.314301	0.0956959	0.00483009	0.665181	0.0471767	0.0838223
Zm00001d019414	1.5841	1.92962e-10	-0.723679	0.0135647	0.00175445	-1.09975	0.00511814	0.001533
Zm00001d017338	1.00789	2.33402e-10	0.0180206	0.958566	0.071318	0.272745	0.316587	0.0162749
Zm00001d047709	1.04216	2.34857e-10	0.571328	0.00698368	0.096428	0.0139427	0.956305	0.00488129
Zm00001d024867	1.51787	2.81734e-10	0.490233	0.216978	0.0807769	0.116155	0.794242	0.032339
Zm00001d025623	1.44923	2.82759e-10	0.923563	0.00701339	0.177992	1.1355	0.0132199	0.32797
Zm00001d046802	1.69891	3.12237e-10	0.239259	0.615657	0.0344473	0.745315	0.118125	0.0048128
Zm00001d006626	1.16798	3.24287e-10	-0.508713	0.0662566	0.00150502	1.10141	2.33394e-07	0.773465
Zm00001d031728	2.1708	3.24376e-10	0.366751	0.248342	0.000128221	1.27499	0.0165905	0.0199644
Zm00001d053433	1.23077	3.33639e-10	0.28166	0.231767	0.0065889	-0.848276	0.00626442	0.00148716
Zm00001d008392	1.30729	4.0676e-10	0.267533	0.329858	0.00789922	0.87528	0.00228601	0.12935
Zm00001d043780	1.04788	7.18792e-10	0.647875	0.00063111	0.0760685	0.736437	0.00129183	0.238879
Zm00001d008017	1.53501	7.29708e-10	-0.305794	0.393005	0.00604665	0.70811	0.0765542	0.0425277
Zm00001d045185	1.25536	7.33633e-10	0.996343	0.000916604	0.329494	0.762314	0.0634091	0.224383
Zm00001d002349	1.16836	7.72632e-10	0.994329	0.00146858	0.479908	1.08304	6.13392e-05	0.660872
Zm00001d026012	1.38342	7.99705e-10	0.0675143	0.791272	0.00239778	1.32311	5.08978e-05	0.768562
Zm00001d036780	1.70095	8.64347e-10	1.76547	1.81165e-06	0.868518	2.48471	4.83138e-17	0.0182724
zma-MIR159a	1.2791	9.47361e-10	-0.331024	0.35422	0.0436374	-0.344162	0.278397	0.00396879
Zm00001d015877	2.91138	9.8881e-10	0.72976	0.181089	0.00269667	0.331703	0.678385	0.00667402
Zm00001d009474	1.66896	1.08929e-09	1.62626	9.5413e-09	0.847187	1.20337	0.000587595	0.0480971
Zm00001d029601	2.82834	1.26104e-09	0.367756	0.487839	0.00303311	1.02667	0.057638	0.0159577
Zm00001d023492	1.1822	1.32073e-09	0.905433	4.70222e-06	0.265264	0.0640066	0.734359	0.00431081
Zm00001d048051	1.92445	1.74491e-09	2.49993	6.12987e-12	0.122334	1.57692	0.0223803	0.378795
Zm00001d016721	2.91853	2.01227e-09	2.35241	0.000210421	0.258657	1.24995	0.0389292	0.0184354
Zm00001d032849	1.00026	2.02199e-09	0.318545	0.123176	0.0138273	0.330407	0.113269	0.0148697
Zm00001d013333	1.45287	2.18534e-09	0.360615	0.204557	0.0281952	-0.265485	0.537699	0.0031332
Zm00001d002549	1.35286	2.19817e-09	-0.109157	0.680381	0.0110255	0.592632	0.057978	0.079259
Zm00001d005679	1.88443	2.21772e-09	1.01629	0.0473731	0.262316	0.237291	0.367184	0.0252515
Zm00001d020606	1.36551	2.7328e-09	0.686501	0.00761203	0.0576574	0.569787	0.0424772	0.0610682
novel.809	1.3611	3.34129e-09	1.05672	6.13453e-06	0.438618	0.189665	0.554661	0.0152813
Zm00001d046138	2.31853	3.47529e-09	2.90824	1.22844e-13	0.284839	1.31983	0.00910877	0.0148087
Zm00001d009919	1.17015	3.53434e-09	1.50835	7.54612e-09	0.0797754	1.0647	0.00271488	0.632331
Zm00001d034651	1.18563	3.54334e-09	0.720101	0.00174489	0.0767155	0.149094	0.622709	0.0019442
Zm00001d034543	1.11039	3.60793e-09	-0.0111079	0.965035	0.00326639	-0.58044	0.0616433	0.000880793
Zm00001d007896	1.35138	3.61845e-09	0.285932	0.262078	0.000691535	-0.179836	0.597307	0.00593512
Zm00001d002783	2.33195	3.65661e-09	1.83022	9.5142e-05	0.171925	1.50091	0.0129358	0.0239431
Zm00001d042975	1.00718	4.14109e-09	0.480733	0.0123269	0.0296624	1.43155	2.67202e-11	0.0896617
Zm00001d020006	1.39192	4.64614e-09	1.09516	0.00135545	0.475745	-0.217457	0.3745	0.00242375
Zm00001d026171	1.57846	5.43584e-09	1.23226	0.0130223	0.406298	0.0183403	0.971965	0.00703365
Zm00001d048229	1.08015	6.74913e-09	0.0793847	0.744425	0.0149161	0.104753	0.76	0.0259162
Zm00001d003013	1.45806	7.47934e-09	0.0867686	0.836335	0.00421522	1.12461	0.00591001	0.157281
Zm00001d023394	1.05102	8.062e-09	1.43412	1.6185e-05	0.572008	0.230949	0.635399	0.067539
Zm00001d002623	1.17769	8.0644e-09	0.699901	0.00609327	0.149783	0.4692	0.15193	0.037524
Zm00001d017907	1.20149	8.32523e-09	0.831934	0.0037847	0.244105	0.135713	0.610573	0.00209495
Zm00001d009075	1.20167	8.70727e-09	0.606862	0.00584708	0.102798	0.452581	0.0197913	0.0177703
Zm00001d053579	1.72466	9.11359e-09	1.471	0.0263047	0.50925	1.59741	0.0475412	0.656837
Zm00001d043598	1.28616	9.77606e-09	1.1686	0.000127613	0.754668	0.23261	0.515282	0.0774076
Zm00001d048651	1.66011	9.77792e-09	0.745766	0.0537635	0.0474135	0.297889	0.604979	0.0297392
Zm00001d015964	1.20794	1.04869e-08	0.58189	0.0189996	0.00576133	0.884392	0.0861039	0.379396
novel.690	1.13255	1.08162e-08	0.899202	7.38529e-06	0.286468	0.68893	0.0150757	0.187591
Zm00001d046072	1.20836	1.10113e-08	0.674452	0.00142373	0.0581695	0.498054	0.0301928	0.0228629
novel.2482	1.32592	1.1401e-08	-0.523663	0.0472887	0.00817418	-0.242994	0.467026	0.0342452
novel.498	2.29854	1.57846e-08	2.13139	5.96563e-05	0.565712	1.86455	0.281693	0.380063
novel.2306	1.57559	1.6035e-08	-0.44476	0.254936	0.00301903	1.61949	0.0055609	0.979921
novel.2284	2.26679	1.61032e-08	0.0746629	0.912286	0.0076878	1.50978	0.0114255	0.0843706
Zm00001d027338	1.17974	1.67529e-08	0.899263	4.69778e-06	0.196597	0.228971	0.405324	0.017727
novel.1593	1.18414	1.76922e-08	0.465063	0.0845364	0.00192108	0.227313	0.366787	0.000942221
Zm00001d023710	1.16699	1.94479e-08	1.09975	7.16051e-05	0.659241	1.02594	1.19308e-06	0.25581
Zm00001d006066	1.62501	1.96325e-08	1.46684	4.13988e-07	0.406013	0.984811	0.000115183	0.0117169
Zm00001d014682	1.17442	2.04006e-08	0.2457	0.342723	0.0297191	0.57949	0.0262453	0.0435618
Zm00001d041990	2.49692	2.121e-08	1.42069	0.00268981	0.031292	-0.120823	0.799694	0.00134953
Zm00001d040594	1.51228	2.38176e-08	1.1394	0.000180285	0.140558	1.85067	4.87414e-07	0.38853
Zm00001d053254	1.02767	2.39775e-08	0.576534	0.0256809	0.186146	-0.00690518	0.974011	0.00110237
Zm00001d052139	5.43022	2.89204e-08	5.48404	0.000901182	NA	3.87748	0.0914983	NA
Zm00001d031689	1.00639	3.19872e-08	-0.123081	0.601782	0.0246529	-0.0480806	0.873236	0.0355487
Zm00001d007491	1.02702	3.28959e-08	0.582957	0.0121943	0.140202	0.574043	0.0352176	0.120824
novel.2020	3.04452	3.40281e-08	1.91924	0.0129582	0.0098927	4.04388	0.00530433	0.286723
Zm00001d034312	1.5647	3.92476e-08	1.09884	0.000521721	0.129432	0.8109	0.0878519	0.0405504
Zm00001d011451	1.65311	4.14988e-08	0.347969	0.268937	0.00308885	0.679215	0.0753768	0.0373156
Zm00001d045935	1.17121	4.79814e-08	0.416807	0.0623158	0.00588719	-0.218664	0.406726	0.000206392
Zm00001d009659	3.73799	5.02931e-08	1.80816	0.00640451	0.0035793	1.95815	0.0444713	0.016878
Zm00001d029038	1.96999	5.4921e-08	0.506524	0.178614	0.00312917	-0.831168	0.263314	0.0311499
Zm00001d014790	1.07428	5.53727e-08	-0.945743	8.57428e-05	0.000576176	1.27481	9.31072e-08	0.297231
novel.575	3.29476	5.80528e-08	1.06149	0.048439	0.000725904	3.09703	0.0158346	0.521245
Zm00001d029526	1.02129	6.09305e-08	0.0340667	0.906755	0.00849402	0.553052	0.124264	0.0580502
Zm00001d005993	1.51803	6.14889e-08	1.32233	0.00111385	0.4008	0.782942	0.00903243	0.00143796
Zm00001d023516	2.04245	6.27737e-08	0.914569	0.0282939	0.189505	-0.757546	0.498443	0.0353949
Zm00001d044122	1.92918	6.8937e-08	1.33229	0.000631282	0.143313	1.11534	0.0400511	0.0466804
Zm00001d009553	1.60499	6.94163e-08	0.548294	0.177998	0.0343985	0.0294829	0.957068	0.0383115
Zm00001d022204	2.47012	7.02418e-08	2.15222	0.000202135	0.509717	0.564768	0.583626	0.0553344
Zm00001d039368	2.27851	7.89434e-08	1.30088	0.0927554	0.0478203	0.617415	0.418573	0.0642893
Zm00001d035663	1.48527	8.15948e-08	1.02263	0.00420434	0.0775897	1.35208	0.00127205	0.620749
Zm00001d016414	1.13575	8.55732e-08	-0.0351032	0.904888	0.0240308	-0.635793	0.0191691	0.000500721
Zm00001d026618	1.04323	8.57499e-08	0.515485	0.0508943	0.0149269	0.775217	0.0158042	0.0146514
Zm00001d044954	1.09957	8.89927e-08	-0.813363	0.0472208	0.0162409	0.406917	0.352837	0.0292171
novel.838	2.57239	9.24479e-08	2.58126	0.0010304	0.868688	1.75834	0.0213948	0.153648
novel.570	3.95627	9.37072e-08	1.05957	0.124031	0.00364995	1.87094	0.0599218	0.00083234
Zm00001d044027	1.25539	9.49215e-08	-0.105019	0.715156	0.00199962	0.710864	0.16067	0.150926
Zm00001d007164	1.33638	1.0526e-07	1.16181	3.2027e-05	0.34067	0.00309342	0.991648	0.00130655
novel.2719	4.30698	1.11598e-07	2.71925	0.00092094	0.0361673	3.04528	0.000227504	0.0517701
Zm00001d016893	2.68436	1.12171e-07	2.55624	9.49371e-06	0.736707	2.97193	0.000775786	0.93558
Zm00001d000749	2.18431	1.17811e-07	2.19989	8.50753e-06	0.822359	1.53549	0.00104753	0.175993
Zm00001d048927	2.43462	1.19512e-07	1.3604	0.0319461	0.122096	0.974337	0.212268	0.0253937
Zm00001d050371	1.47223	1.19925e-07	0.0914419	0.837747	0.0265796	-0.202121	0.551854	0.00706685
Zm00001d036787	1.54114	1.21072e-07	1.1234	0.00316198	0.0346851	0.301286	0.51228	0.0437482
Zm00001d024545	1.27797	1.31022e-07	1.07771	0.000154519	0.274624	0.525037	0.249718	0.0837223
Zm00001d035185	1.03862	1.39886e-07	0.47281	0.0493313	0.00999509	0.33614	0.161584	0.000598551
novel.1196	3.22298	1.44167e-07	0.695219	0.62203	0.0352329	2.66361	0.00962359	0.347069
Zm00001d041515	1.26796	1.45541e-07	0.812616	0.00176767	0.0469669	0.905754	0.000504308	0.0768062
Zm00001d043973	1.60745	1.49432e-07	0.556954	0.148425	0.00855004	0.958268	0.00760066	0.0185132
Zm00001d010314	1.60793	1.56512e-07	1.14165	6.98802e-05	0.0707149	0.269464	0.458275	0.00354949
Zm00001d000407	1.38052	1.57647e-07	0.690813	0.066404	0.0927548	0.358853	0.570348	0.029406
novel.1573	1.8818	1.70462e-07	1.6393	0.00321086	0.71063	-0.0646951	0.89598	0.0319561
Zm00001d008222	1.48837	1.71082e-07	-1.63385	2.62904e-07	0.000590967	-0.00711373	0.986662	0.0125007
Zm00001d015815	1.24311	1.89044e-07	0.525577	0.0799144	0.0129011	-0.284269	0.343232	0.00124322
Zm00001d045314	1.02218	1.9932e-07	0.670201	0.00207026	0.257179	0.147287	0.516975	0.0234907
Zm00001d023402	2.36158	2.17665e-07	1.86936	0.00453057	0.178887	2.50199	0.000604057	0.760388
Zm00001d049625	1.5872	2.26368e-07	0.43723	0.235019	0.0208759	0.913523	0.0124474	0.169816
Zm00001d048422	1.20787	2.62143e-07	0.694241	0.0222459	0.185541	-0.647668	0.0875878	0.000695761
Zm00001d047732	1.16807	2.67237e-07	-0.34022	0.265373	0.00147059	0.384944	0.240847	0.000453292
Zm00001d006754	2.31889	2.72432e-07	0.875075	0.169699	0.0545366	1.15688	0.0482232	0.0229443
Zm00001d039338	1.22494	2.74646e-07	0.0520952	0.858484	0.000843679	0.455996	0.22396	0.00496191
novel.1516	1.06984	2.78554e-07	0.286152	0.469359	0.0274254	0.893745	0.00204576	0.0840573
Zm00001d007762	1.45664	3.30112e-07	-0.369609	0.306762	0.000227072	0.317013	0.332982	0.00111502
Zm00001d016294	1.14074	3.40448e-07	0.730218	0.0146572	0.0842135	-0.417778	0.188963	0.00129199
Zm00001d025105	1.26202	3.91233e-07	0.785546	0.00139071	0.051435	0.786923	0.00631045	0.0426678
Zm00001d038593	1.0519	4.06465e-07	0.711426	0.0132011	0.0282462	-0.213439	0.675103	0.0571332
Zm00001d026002	1.06617	4.39942e-07	0.0655588	0.8321	0.0337673	0.473542	0.0713461	0.0980295
novel.47	1.01165	4.4869e-07	-0.695338	0.0231682	0.00634199	0.043119	0.903542	0.0121242
novel.2941	3.34659	4.56281e-07	2.55471	1.30455e-09	0.10186	1.14602	0.0932106	0.015709
Zm00001d000310	1.11935	5.39673e-07	-0.338711	0.357142	0.00144239	0.134222	0.696967	0.00274056
Zm00001d049630	1.26126	6.08183e-07	1.05321	0.000746424	0.523892	0.457754	0.16596	0.0605174
Zm00001d013641	1.00265	7.10282e-07	0.232842	0.40743	0.129991	0.205299	0.363022	0.0276449
Zm00001d021329	1.11286	7.56247e-07	1.2955	0.000728962	0.972049	1.00141	0.00167897	0.718088
Zm00001d037623	1.01336	7.75124e-07	1.06147	0.00111231	0.935829	0.409156	0.281068	0.0308242
Zm00001d007603	1.21329	8.16995e-07	1.022	0.000211445	0.495929	0.495668	0.134285	0.0167869
novel.2794	1.56782	9.21944e-07	0.973885	0.00619289	0.16945	1.32891	0.0334348	0.546129
Zm00001d016401	1.02032	1.08051e-06	-0.45136	0.0648777	0.0085713	-0.164539	0.653879	0.0501283
Zm00001d018844	3.10826	1.14244e-06	0.859225	0.269691	0.00250978	1.00433	0.168434	0.0153208
Zm00001d036072	1.78467	1.15208e-06	1.1488	0.0672303	0.0233304	1.23925	0.0297921	0.170453
Zm00001d015363	1.17483	1.19425e-06	1.33636	1.51876e-06	0.552501	1.33734	2.00355e-05	0.717317
novel.2037	1.72361	1.20255e-06	1.54844	9.53967e-05	0.618713	0.265941	0.573127	0.00883862
Zm00001d030372	1.52767	1.38679e-06	-0.0693744	0.901006	0.0443121	-0.108223	0.781195	0.00504817
Zm00001d023390	1.87675	1.42889e-06	0.91883	0.0488938	0.0635795	-0.938336	0.083588	0.000359777
Zm00001d048307	1.62257	1.48335e-06	0.340834	0.136547	0.0078134	1.29969	2.138e-09	0.142094
Zm00001d030850	1.07281	1.54333e-06	0.302612	0.290602	0.0203612	-0.426086	0.271304	0.00491636
novel.457	5.57516	1.67752e-06	2.86043	0.0225584	0.0290423	2.97652	0.000977205	0.00268196
novel.668	1.2219	1.73227e-06	0.937126	0.000752147	0.26529	0.834359	0.00169314	0.1361
Zm00001d037714	2.15787	1.82774e-06	1.24254	0.00925137	0.0708624	0.367356	0.636232	0.0106597
Zm00001d033284	1.11581	1.86228e-06	0.0871573	0.820579	0.0199286	0.31916	0.320939	0.0278326
Zm00001d007955	2.428	1.92764e-06	2.12579	0.0181401	0.508858	1.84675	0.000412583	0.227983
Zm00001d011631	1.01513	2.22421e-06	0.0841561	0.699567	0.0221792	0.678231	0.00216486	0.237595
Zm00001d041351	1.48888	2.30458e-06	0.598901	0.189508	0.153478	2.15437	4.30861e-07	0.139028
Zm00001d034584	1.69025	2.31908e-06	0.968664	0.0902208	0.242368	0.58048	0.10875	0.00787575
Zm00001d041578	1.81159	2.67525e-06	0.388139	0.383377	0.0160399	-0.498091	0.676385	0.00570706
novel.334	1.17928	2.71769e-06	0.97475	0.00145013	0.285914	1.46716	6.25108e-05	0.230922
Zm00001d044368	1.23341	2.74177e-06	0.892373	0.00201884	0.226006	0.446618	0.259361	0.00560408
novel.656	1.64446	2.74825e-06	3.33994	1.52481e-09	0.0318991	1.16771	0.128333	0.419323
Zm00001d026509	1.06397	2.85961e-06	-0.355685	0.171043	0.00186656	0.276219	0.362376	0.0226402
Zm00001d033754	3.98218	3.1164e-06	3.56888	0.0010854	0.805321	3.08503	0.142154	0.389883
Zm00001d017994	1.69569	3.38203e-06	0.522249	0.241115	0.0795977	0.455234	0.465372	0.0399069
Zm00001d044430	1.11696	3.49077e-06	0.055741	0.822062	0.00121179	0.883053	0.0424405	0.12857
Zm00001d041588	2.09436	3.57475e-06	1.13641	0.0240828	0.0969578	1.55782	0.000727425	0.197671
Zm00001d016085	1.07481	3.64099e-06	0.213318	0.516221	0.0101604	-0.461491	0.150014	0.00190476
Zm00001d053348	1.01469	3.82154e-06	0.845568	0.000239188	0.419085	0.590611	0.00749876	0.101064
Zm00001d031875	1.34247	3.83753e-06	3.0173	3.61564e-14	0.00969996	2.60348	1.21104e-16	0.00116748
Zm00001d033192	1.21637	4.00996e-06	1.20779	0.00560103	0.750403	-0.382267	0.414277	0.000708655
novel.1207	1.68888	4.52508e-06	0.174191	0.651663	0.027219	0.788865	0.280343	0.161694
Zm00001d036234	1.01649	5.32058e-06	-0.307376	0.280518	0.0246858	1.64056	1.41824e-06	0.057409
Zm00001d043849	1.20317	5.35628e-06	-1.15636	0.000381169	0.000548869	0.135963	0.790817	0.0337152
Zm00001d048040	1.23348	5.49988e-06	1.37488	1.4443e-06	0.449773	0.981518	0.00533159	0.119806
Zm00001d038643	2.09247	6.06214e-06	2.58802	5.36749e-05	0.135856	2.3177	0.000401737	0.562804
Zm00001d002441	1.3007	6.12129e-06	1.35402	1.36385e-06	0.642421	0.00185824	0.995587	0.00828895
Zm00001d020504	1.2054	6.47954e-06	1.52572	0.00719946	0.928063	0.465903	0.458778	0.261564
Zm00001d003606	2.44762	6.68544e-06	2.20304	0.000135807	0.656908	1.06808	0.3958	0.121109
novel.1062	1.17868	6.86104e-06	0.232162	0.514599	0.0383893	0.988146	0.0101986	0.551699
Zm00001d006577	6.04481	6.92995e-06	3.70845	3.62334e-05	0.00648231	2.34993	0.0833047	0.015445
novel.2529	1.84583	7.31688e-06	-0.153875	0.670089	0.0137357	-0.646371	0.256331	0.00726572
Zm00001d038763	2.04648	8.30503e-06	0.483874	0.403487	0.0285082	2.23346	0.000656385	0.669906
Zm00001d009698	2.16875	8.31758e-06	0.717011	0.465621	0.072181	0.80713	0.249231	0.0460074
Zm00001d038420	1.08758	9.12966e-06	0.235472	0.379254	0.0175424	-0.231302	0.442148	0.00204528
novel.1116	1.98829	1.07882e-05	0.933953	0.0396481	0.0262831	0.252002	0.613799	0.0118679
novel.2880	2.04613	1.08357e-05	1.90569	0.00250479	0.666109	0.438557	0.554105	0.0476338
novel.113	1.13094	1.09718e-05	0.069599	0.803137	0.00510839	0.434954	0.178901	0.0232785
Zm00001d006576	3.88938	1.09935e-05	1.9541	0.0215358	0.00459613	5.26496	0.00328862	NA
Zm00001d013135	1.16747	1.10588e-05	-0.956835	0.0414007	0.0219637	0.140702	0.697827	0.000926658
Zm00001d036575	7.39377	1.13142e-05	-4.52576	0.00364002	0.000664366	-0.944186	0.40502	0.00459569
Zm00001d003349	1.21836	1.14399e-05	0.293105	0.378063	0.0846963	0.822598	0.000803095	0.30947
novel.672	1.1771	1.17457e-05	0.307911	0.378127	0.0767417	0.624452	0.116137	0.175069
Zm00001d041637	1.31079	1.17776e-05	0.645878	0.0421052	0.0844853	0.549615	0.0408773	0.0161723
Zm00001d051506	2.52332	1.29588e-05	1.24308	0.043733	0.0621983	0.0562002	0.96093	0.024349
Zm00001d041776	6.27725	1.58212e-05	-0.358223	0.812911	NA	-0.733954	0.434144	NA
novel.2211	1.48318	1.60426e-05	0.587929	0.116851	0.0475724	1.34705	0.0111668	0.661675
Zm00001d043880	1.02982	1.71145e-05	0.0555193	0.838823	0.000191251	0.311086	0.300968	0.00124417
Zm00001d047109	1.11215	1.73835e-05	0.597287	0.0702827	0.0343711	0.330471	0.412645	0.00964669
Zm00001d014168	1.75352	2.00004e-05	0.247571	0.627972	0.00436815	0.538857	0.339131	0.0311239
Zm00001d007495	1.46376	2.14087e-05	1.10279	0.00244495	0.27877	1.02757	0.0914118	0.316934
novel.772	1.17411	2.15496e-05	0.327685	0.279986	0.0103077	0.865586	0.0524148	0.403065
Zm00001d036623	2.41606	2.20665e-05	0.533275	0.312776	0.000208243	0.674437	0.274885	0.00916132
Zm00001d035665	1.65868	2.2214e-05	-0.814944	0.0382898	0.000725595	-0.547187	0.246382	0.00149965
Zm00001d035434	1.02897	2.28001e-05	0.41376	0.0842853	0.0358265	0.343685	0.30342	0.0294621
Zm00001d018712	1.23943	2.31684e-05	0.731258	0.0811516	0.104278	0.297638	0.473179	0.00617733
Zm00001d020273	1.02088	2.54385e-05	0.639517	0.0965091	0.0612913	-0.868449	0.0289486	0.00820333
Zm00001d002072	1.59002	2.67343e-05	0.920841	0.0722335	0.119534	1.2083	0.0584842	0.283897
Zm00001d001806	1.26285	2.83195e-05	0.13742	0.680161	0.0423177	0.957409	0.0231159	0.351726
Zm00001d045647	1.22247	2.84303e-05	0.159532	0.626834	0.068079	0.362133	0.33201	0.0931632
Zm00001d034869	1.07284	3.14114e-05	0.664385	0.0206014	0.100222	-0.337188	0.410989	0.0061358
Zm00001d028870	1.15319	3.41572e-05	0.270523	0.466345	0.0779257	0.296111	0.462437	0.0186947
Zm00001d048631	1.00691	3.68122e-05	-0.699822	0.00751115	0.00755439	-0.285297	0.262826	0.0212877
novel.1347	2.35579	4.09213e-05	-0.517126	0.608863	0.0321876	2.80862	0.0275448	0.674907
novel.1123	1.18842	4.10251e-05	0.136164	0.758222	0.0765454	0.738822	0.132941	0.0643148
novel.2429	1.32252	4.57124e-05	-0.0697605	0.861977	0.00625735	0.405507	0.394888	0.0346163
Zm00001d047231	2.47675	4.57971e-05	6.10774	0.000192052	NA	1.91364	0.00366959	0.317251
Zm00001d012397	2.46834	4.61509e-05	0.0460053	0.944793	0.0496094	0.385851	0.542807	0.0187669
Zm00001d006142	1.54044	4.9647e-05	1.36742	0.00046486	0.807515	1.72378	0.0057715	0.798041
Zm00001d042578	1.02492	4.96753e-05	1.12441	0.00630768	0.590356	0.481459	0.176906	0.0785849
Zm00001d009118	1.35756	5.01098e-05	1.11219	2.60976e-05	0.396554	0.109682	0.677872	0.0129513
Zm00001d053578	1.49751	5.0783e-05	1.82505	0.0282924	0.768541	1.77559	0.113507	0.878725
Zm00001d039745	1.3963	5.53557e-05	0.455306	0.309918	0.0681022	-0.411531	0.288798	0.000940799
novel.1376	1.74161	5.77043e-05	1.5188	0.000152811	0.207486	0.462036	0.476204	0.0272313
Zm00001d013625	1.00701	5.98983e-05	0.287193	0.219447	0.0243715	-0.0541724	0.888292	0.012643
Zm00001d012019	1.65718	6.28064e-05	0.307208	0.473179	0.00733736	0.447081	0.360174	0.0167481
Zm00001d053906	2.18876	6.31534e-05	0.369812	0.74548	0.0122732	2.22739	0.0346654	0.620188
Zm00001d042964	3.28082	6.39116e-05	1.62268	0.327167	0.056787	0.0808275	0.970844	0.000947239
Zm00001d035079	1.48018	6.83689e-05	1.52331	0.000981022	0.940369	-0.718093	0.327031	0.00743639
Zm00001d003607	1.41585	6.91492e-05	1.44467	0.000862154	0.898001	1.74258	0.000686305	0.228883
Zm00001d009975	1.73459	7.09069e-05	1.95805	0.000328865	0.660778	0.810774	0.242302	0.0629466
Zm00001d032724	1.39847	7.20946e-05	1.21183	0.00453648	0.542477	0.601191	0.20258	0.0059604
Zm00001d052788	2.40315	7.41505e-05	1.33248	0.0319955	0.0918841	0.917074	0.280638	0.0705595
novel.1993	1.1934	7.44804e-05	-0.0105944	0.980585	0.0652111	-0.191943	0.592577	0.0039048
Zm00001d009710	2.24371	7.77753e-05	2.35147	0.000963914	0.673076	0.532194	0.373598	0.0183458
Zm00001d026648	1.02117	8.00905e-05	1.56684	1.25264e-06	0.207466	0.844347	0.0900873	0.519631
Zm00001d032479	1.1682	8.10711e-05	1.21938	0.000285545	0.924514	-0.185895	0.66204	0.00530204
Zm00001d043738	3.76749	8.1466e-05	2.76981	1.16385e-15	0.0236134	0.566262	0.492099	0.00554389
Zm00001d042697	6.05308	8.95327e-05	2.84391	0.268813	NA	3.46294	0.172842	NA
Zm00001d018209	2.07433	0.000100215	3.89685	2.2531e-08	0.0119584	-0.125142	0.85817	0.0135759
Zm00001d030323	1.15865	0.000105589	0.26417	0.651961	0.0382909	0.0254591	0.942995	0.00628654
Zm00001d036761	1.25343	0.000113321	0.665428	0.0400276	0.0256451	-0.0434064	0.914143	0.0100525
Zm00001d022237	1.05089	0.000114291	0.421375	0.26137	0.178342	1.0947	0.000965136	0.919378
novel.1802	1.16631	0.000119334	0.855362	0.0020768	0.3626	0.36457	0.286088	0.0678109
Zm00001d008288	1.06579	0.000121067	1.11069	0.0684795	0.934586	0.523778	0.314287	0.286605
Zm00001d038073	2.19894	0.000126024	1.66969	0.0106662	0.273307	-0.0254358	0.964139	0.00128863
novel.2255	1.51785	0.000127626	1.17186	0.0139747	0.162254	1.34025	0.00068462	0.167428
Zm00001d036955	1.44841	0.000128447	0.313026	0.457298	0.0246955	0.187781	0.770498	0.0240929
Zm00001d029242	1.58428	0.000131025	-0.311246	0.662385	0.061297	-0.150163	0.792446	0.00994488
novel.276	1.174	0.000131278	1.67136	1.73662e-05	0.121211	1.83373	0.000227523	0.144262
Zm00001d043089	1.3159	0.000136644	0.802318	0.0347111	0.0544659	0.831231	0.0312909	0.0304924
Zm00001d054099	2.98292	0.000144816	2.10824	0.0394938	0.239272	0.996013	0.373202	0.00769419
Zm00001d050039	1.24137	0.000156493	0.158334	0.718056	0.00360613	0.83287	0.0820759	0.0702871
Zm00001d008966	1.46079	0.000165331	1.70055	2.11295e-05	0.131757	0.0783625	0.896973	0.000810745
Zm00001d022383	2.5409	0.000170104	0.842509	0.249819	0.0012639	-0.197568	0.912503	0.000334417
Zm00001d052999	2.43469	0.00017222	-0.0915434	0.896188	0.00650554	-1.40527	0.134494	0.0175967
Zm00001d023050	1.29803	0.000176648	1.39074	0.000299445	0.830596	-0.162173	0.728653	0.0512817
Zm00001d036060	3.58439	0.000179314	0.892967	0.149761	0.151544	-0.00571744	0.9916	0.067161
Zm00001d042132	1.483	0.000184814	2.00756	1.79551e-08	0.0317741	0.99616	0.00696394	0.15524
novel.19	5.8262	0.000188999	6.40744	9.00491e-06	NA	3.45536	0.238312	NA
novel.1768	1.9893	0.000190926	1.44786	0.00465433	0.306905	1.79804	0.0741857	0.646187
Zm00001d002893	1.0307	0.000198103	0.845578	0.0016851	0.188655	0.422371	0.143215	0.0418394
novel.1846	1.2148	0.000207578	0.471174	0.166231	0.00886615	0.497153	0.112164	0.0115451
Zm00001d042447	1.7615	0.00020862	1.07125	0.0114361	0.164831	0.0562508	0.882656	0.00156675
Zm00001d038067	1.04767	0.00020981	0.0377758	0.907424	0.00498881	0.0726953	0.867329	0.0127052
Zm00001d005804	1.80769	0.000209996	1.96012	0.00700618	0.995429	0.476053	0.602634	0.0117428
novel.2340	1.9546	0.000211576	1.76806	0.058073	0.677439	0.899746	0.197528	0.0405492
Zm00001d035390	1.48224	0.000213115	1.30891	0.0192635	0.281798	-1.24716	0.0887199	0.00217474
Zm00001d008229	1.6726	0.000224138	0.0272915	0.967355	0.0622471	0.999814	0.161835	0.0265684
Zm00001d020177	1.15978	0.000244679	-0.0331205	0.944778	0.0117929	0.760717	0.160638	0.209631
Zm00001d013324	2.09104	0.000258798	1.46662	0.00965483	0.123143	1.77787	0.0533255	0.493194
Zm00001d048013	1.33105	0.000259952	2.07982	1.78514e-05	0.0598829	0.913531	0.184661	0.292564
Zm00001d011872	1.56005	0.000264943	0.857883	0.0980816	0.084123	-1.16986	0.00357293	0.000195545
Zm00001d037418	2.27948	0.000269089	0.468987	0.62901	0.0429896	1.11568	0.339209	0.0853044
novel.2161	1.36539	0.000273723	1.78202	0.000125275	0.551016	1.30003	0.00962539	0.911988
Zm00001d020492	1.16499	0.000274335	0.136473	0.635549	0.0325194	-0.289413	0.583237	0.0350276
Zm00001d007047	1.15981	0.000275687	-0.39456	0.371905	0.0463832	0.220217	0.701123	0.107106
Zm00001d026078	1.4028	0.000277634	-0.117858	0.84734	0.00636426	0.454163	0.45433	0.00925623
Zm00001d027440	1.14789	0.00028057	1.13395	0.00174756	0.89465	-0.376756	0.448159	0.00873443
Zm00001d008316	1.0621	0.000288399	0.892094	0.0190429	0.467543	0.346751	0.332576	0.0608504
Zm00001d034917	1.28542	0.000301413	-0.471819	0.241895	0.000878904	-0.490872	0.268364	0.000696543
Zm00001d033700	2.7561	0.000310659	0.319355	0.683538	0.017745	1.36046	0.363941	0.177239
Zm00001d042769	1.09672	0.000315171	-0.48977	0.292607	0.0361758	-0.261125	0.649509	0.0424848
Zm00001d017248	1.02587	0.000326876	0.700617	0.0359625	0.344835	1.22514	0.000320585	0.374293
novel.666	1.17497	0.000327132	0.251009	0.553568	0.0521573	-0.501414	0.317743	0.00266266
Zm00001d016019	1.13572	0.000332563	0.0934157	0.803269	0.0498904	0.857047	0.0165966	0.582044
Zm00001d011757	2.49726	0.000341374	0.75344	0.256292	0.0185685	1.45779	0.23409	0.210926
Zm00001d042810	1.17562	0.000368372	-0.28202	0.686564	0.0746834	1.37709	0.000531127	0.427204
Zm00001d029718	1.11903	0.000378562	-0.434479	0.260503	0.0135216	0.266612	0.545501	0.0412631
Zm00001d006110	2.54912	0.000385842	-1.44586	0.134182	0.00808272	-1.72461	0.154338	0.00445583
Zm00001d009613	1.3391	0.000419175	0.426091	0.427414	0.173238	0.590015	0.155844	0.0855475
Zm00001d004874	1.03107	0.000421755	0.828085	0.00692946	0.367102	0.618437	0.120809	0.235251
Zm00001d029441	1.9305	0.00043989	-0.317295	0.440564	0.0150589	-0.0494778	0.916484	0.0141191
Zm00001d002867	1.03629	0.000444273	0.960555	0.00795757	0.780304	0.667079	0.139201	0.165874
Zm00001d052372	1.16818	0.000449094	1.06934	0.000576434	0.771055	0.355051	0.246864	0.0304629
Zm00001d001319	1.25459	0.000450129	1.00578	0.187559	0.48108	1.31123	0.168476	0.953837
Zm00001d032447	1.35391	0.000456556	-2.22043	0.000406012	0.00150845	-2.24407	1.8824e-09	7.25135e-05
Zm00001d016144	1.11294	0.000471469	0.0209038	0.951277	0.0129681	0.0452635	0.922403	0.0683105
Zm00001d031690	1.52329	0.000494699	0.812522	0.168707	0.0590335	0.162064	0.783996	0.0169686
Zm00001d014128	1.03838	0.000514711	0.71378	0.0199489	0.223568	0.404524	0.306981	0.119837
novel.1799	6.36582	0.000526567	0.628977	0.803054	0.0696882	-7.36781	0.00201221	NA
Zm00001d048152	1.13205	0.000527357	-0.050609	0.910789	0.0089268	-0.347854	0.425999	0.00792918
novel.581	2.51792	0.000532754	0.919605	0.416956	0.0554031	0.76601	0.578021	0.00420576
Zm00001d052123	1.42596	0.000550453	0.884662	0.147596	0.164121	0.357261	0.498119	0.0114496
Zm00001d046667	1.69544	0.000550854	1.10836	0.0194924	0.0551177	0.471407	0.309947	0.014095
novel.2160	2.72523	0.000556297	1.88761	0.00972104	0.0725019	3.032	0.01596	0.967849
novel.1992	1.02533	0.000556893	0.464667	0.127825	0.124991	0.58893	0.361034	0.36034
Zm00001d043037	1.19809	0.000563027	0.573568	0.0991742	0.20981	-1.19883	0.0796341	0.00738783
Zm00001d002539	1.02352	0.000579162	1.14942	0.000673146	0.627277	1.13528	1.33728e-05	0.53601
Zm00001d032847	1.91623	0.000594908	0.0682843	0.896703	0.133441	-0.0233268	0.972416	0.108409
Zm00001d045550	3.3514	0.000621429	1.5402	0.0455712	0.00269028	0.132778	0.898514	0.000571164
novel.1666	1.28429	0.00065586	-0.111824	0.804312	0.000198423	-0.193231	0.767195	0.00855741
Zm00001d024396	1.90587	0.000663708	1.04469	0.10098	0.235066	0.990404	0.117253	0.198213
Zm00001d011429	3.26579	0.000681152	2.73562	0.0664285	0.298516	3.39013	0.0700291	0.540954
Zm00001d013054	1.66552	0.000714098	0.0477567	0.907913	0.0047158	-0.230133	0.700609	0.00267243
Zm00001d010627	1.06719	0.000766622	-0.345635	0.39141	0.0131728	-0.576426	0.226289	0.00235814
Zm00001d015268	2.69801	0.00079831	1.1397	0.247156	0.00620255	0.784234	0.495658	0.00573507
novel.1734	5.44256	0.000798665	2.83092	0.381885	NA	#N/A	#N/A	NA
Zm00001d032737	1.09946	0.000806636	1.36661	1.86735e-05	0.296406	0.753741	0.174396	0.424339
novel.2660	1.73862	0.000813996	0.78609	0.207459	0.188368	0.624301	0.361532	0.0959434
Zm00001d044631	1.04084	0.000828541	0.192711	0.564818	0.05265	-1.34007	0.00484035	0.00393533
Zm00001d005620	3.12197	0.000829821	2.18361	0.251185	0.121178	1.65493	0.494514	0.134316
novel.250	3.86909	0.000858281	2.42876	0.0611518	0.166313	2.5559	0.0219326	0.0780219
Zm00001d005933	1.19769	0.00095229	1.0352	0.0200972	0.589333	0.373477	0.29564	0.0188413
Zm00001d033304	1.53781	0.000952561	0.971621	0.145392	0.34192	0.521195	0.385457	0.0664382
Zm00001d004478	1.86215	0.000966979	0.153536	0.785924	0.01165	0.464535	0.553804	0.0546744
Zm00001d009599	1.80547	0.00102271	0.620292	0.337871	0.0743013	0.491808	0.495955	0.0767539
novel.430	1.21575	0.00104049	0.258339	0.527476	0.015651	0.884668	0.100236	0.318068
novel.919	1.02571	0.00104941	0.181295	0.65828	0.105186	-0.320727	0.329677	0.000375419
Zm00001d028548	1.02121	0.00106295	0.692245	0.0519899	0.155694	1.51104	0.00226878	0.379426
novel.1213	1.0316	0.0010953	0.0820038	0.82151	0.0390938	0.933686	0.000840664	0.451645
Zm00001d044768	1.32415	0.00110475	1.10897	0.00703691	0.463566	-0.407102	0.443227	0.0238688
novel.1408	1.12451	0.00114654	1.84048	5.38059e-05	0.108535	0.0640966	0.897463	0.00346483
Zm00001d001694	4.30667	0.00117406	0.656893	0.465416	0.000596787	-0.595187	0.816566	0.00151475
Zm00001d046783	1.26404	0.00117961	0.481395	0.328867	0.0264893	0.0937092	0.856605	0.00255775
novel.2313	1.69407	0.00120367	-0.352061	0.597302	0.0145117	1.14248	0.187544	0.246136
Zm00001d043383	1.22063	0.00122282	0.486408	0.21559	0.133595	0.0486734	0.904142	0.0273636
Zm00001d021533	1.17682	0.00123958	-0.554233	0.4429	0.0171739	2.94513	0.00187832	0.201785
Zm00001d047180	1.71234	0.00126458	0.929148	0.216715	0.0319588	0.841613	0.376664	0.000722562
Zm00001d034783	1.04924	0.00127051	1.63834	9.66636e-05	0.41293	1.88502	1.23141e-08	0.0336665
Zm00001d049220	2.96546	0.00130094	-2.45465	0.169662	NA	-0.0142647	0.992409	0.00151607
Zm00001d039913	1.33166	0.0013195	-0.0477403	0.932929	0.0261116	0.617622	0.251933	0.0245406
Zm00001d029716	1.02529	0.00133764	1.17055	0.00213356	0.675083	-0.92163	0.0290098	0.00591199
Zm00001d053757	1.14987	0.0013725	0.594231	0.105655	0.112672	0.524909	0.380106	0.0569447
Zm00001d017208	1.45015	0.00144846	0.414495	0.501705	0.207085	0.651345	0.361803	0.113332
Zm00001d015284	1.66632	0.00147026	1.54946	0.126237	0.745489	0.53125	0.571127	0.0940978
novel.2888	1.54434	0.00149874	-0.798822	0.191928	6.12306e-06	1.25283	0.0611583	0.24474
Zm00001d036364	1.02747	0.00164927	0.794221	0.00154172	0.406633	0.274038	0.366321	0.0494268
Zm00001d052713	2.77974	0.00168199	1.69925	0.0499622	0.116557	2.05093	0.082541	0.0779975
novel.1821	3.07272	0.00168219	1.23888	0.381036	0.0881352	3.07642	0.133639	0.976124
Zm00001d023430	1.44255	0.0016855	-1.36342	0.00224659	0.00176212	1.52837	0.000152467	0.839957
Zm00001d025447	5.24199	0.00172394	2.72581	0.207794	NA	0.428645	0.851105	NA
Zm00001d028312	1.33281	0.00181671	0.777427	0.0364955	0.197717	-0.2666	0.525554	0.0150024
Zm00001d048786	2.62486	0.00186621	2.49734	0.00382816	0.851849	2.16356	0.00547266	0.46167
novel.2247	1.80372	0.00191709	0.163622	0.746468	0.0584775	1.22745	0.101259	0.523714
Zm00001d041514	1.40678	0.00192471	0.794207	0.0556233	0.276357	0.00872579	0.988991	0.0948457
Zm00001d051452	1.11182	0.00197645	-0.176111	0.755097	0.0856243	0.0548956	0.931476	0.112598
Zm00001d000993	4.71425	0.00204205	2.22774	0.28405	0.00255996	3.4705	0.234699	NA
Zm00001d014284	1.20615	0.00208271	0.14796	0.728186	0.0615468	0.197398	0.641274	0.0360164
Zm00001d019897	1.42955	0.00208854	-0.773351	0.404957	0.00828531	0.559908	0.439434	0.0880837
novel.2960	1.71519	0.00233855	0.511516	0.311946	0.0161012	0.11748	0.880736	0.0550449
Zm00001d048875	1.03982	0.00234425	-0.318364	0.352746	0.0067794	-0.875255	0.0355954	0.00354515
novel.1589	2.35831	0.00240404	-0.878848	0.212394	0.00993286	0.150884	0.831386	0.049378
Zm00001d008898	1.07912	0.00243334	1.28799	0.00148449	0.68255	0.0182309	0.966563	0.00693965
Zm00001d048197	3.1619	0.00244251	1.50091	0.0968349	0.111171	-0.0155692	0.992769	0.0879017
novel.1677	1.36394	0.00245094	0.375377	0.481291	0.0833372	-0.150638	0.782483	0.0188273
Zm00001d002011	2.64422	0.0024665	1.2505	0.446149	0.496071	0.436731	0.814481	0.222053
Zm00001d018597	1.65502	0.00260169	-0.239218	0.759621	0.00848547	0.988791	0.107441	0.0945672
Zm00001d037002	1.60174	0.00264493	-0.362772	0.473036	0.0233369	-0.827095	0.160515	0.00822936
novel.2326	1.15991	0.00266067	0.605576	0.112627	0.514131	0.854917	0.207402	0.80974
Zm00001d035558	2.80373	0.00266914	-1.00534	0.724902	NA	1.11701	0.43067	0.134666
Zm00001d002074	3.13353	0.00269862	1.93862	0.139365	0.210906	0.307075	0.885961	NA
novel.2189	2.03563	0.0027243	0.549631	0.39961	0.0135171	0.759464	0.158799	0.00565217
novel.2133	1.09906	0.00272874	0.84769	0.0722011	0.515832	0.383229	0.524819	0.151599
novel.1284	2.32796	0.00274181	0.310733	0.755183	0.0121965	0.691718	0.429364	0.0215029
Zm00001d021991	3.30342	0.00276757	-4.95229	2.72621e-19	0.00598261	-1.58297	0.329601	0.0424152
novel.1646	5.16884	0.00281195	4.8535	0.0086942	NA	2.45348	0.266856	NA
Zm00001d006054	1.14366	0.00284371	0.285073	0.51578	0.0619976	0.299588	0.52912	0.0578488
Zm00001d033363	1.21173	0.00287151	0.36966	0.409331	0.0214898	0.345283	0.552588	0.0363067
Zm00001d039318	1.03175	0.00288039	0.48001	0.165387	0.141001	0.670991	0.102484	0.343342
novel.2932	1.17195	0.00298583	0.558697	0.147445	0.0545505	0.676358	0.117457	0.170079
Zm00001d034045	1.3378	0.00299185	-0.501301	0.428539	0.00174187	-0.687631	0.456522	0.0332507
novel.2881	1.31581	0.002993	0.512907	0.346604	0.121045	0.274743	0.78172	0.0328838
Zm00001d012083	1.20598	0.00299915	0.996811	0.167664	0.537492	-0.0150865	0.974266	0.0153626
novel.2163	1.50725	0.00300502	1.37411	0.00649801	0.636534	1.3931	0.073839	0.6625
Zm00001d023657	3.22817	0.00301006	0.125107	0.968985	NA	-0.259247	0.666953	0.0365857
Zm00001d010718	1.31014	0.0030137	-0.170484	0.795032	0.0209116	0.0155713	0.981099	0.0528994
Zm00001d028702	1.26182	0.00307319	0.558677	0.10981	0.185146	0.488456	0.231087	0.177517
Zm00001d010366	1.01197	0.00310199	0.627328	0.113862	0.414064	0.872867	0.00467622	0.812614
Zm00001d037474	1.6712	0.00311745	-0.328151	0.628513	0.0229259	0.942332	0.194777	0.195779
novel.1051	1.62605	0.00313046	0.208091	0.711397	0.00277052	0.317755	0.71596	0.0233483
Zm00001d050649	2.92763	0.00320386	-1.01814	0.328978	0.0074398	-0.968004	0.463139	0.00545976
Zm00001d044598	3.14695	0.0032066	5.28974	0.177132	NA	1.22391	0.537808	0.146804
Zm00001d042727	1.077	0.00329247	-0.19739	0.567971	0.0138826	-0.120503	0.773474	0.0224897
Zm00001d024705	5.08978	0.00332576	-0.464779	0.812452	NA	-1.81118	0.109416	NA
novel.408	2.40318	0.00334266	1.31998	0.103867	0.168463	0.748107	0.358832	0.0431056
Zm00001d005879	1.37239	0.00340998	0.451001	0.376627	0.0640125	0.962439	0.0349157	0.363721
novel.2976	4.66096	0.00346397	2.6818	0.254146	0.447718	0.904109	0.789882	0.087759
Zm00001d033209	1.68046	0.00353275	0.746235	0.258043	0.129463	1.01051	0.240699	0.345162
Zm00001d045262	5.23929	0.0035348	4.47598	0.0212425	NA	4.18998	0.0580189	NA
Zm00001d011118	5.08964	0.0037508	2.54347	0.035213	NA	1.03713	0.58451	NA
Zm00001d046565	5.08775	0.00391101	4.8616	0.0114347	NA	-0.475227	0.883824	NA
Zm00001d002989	1.24491	0.0039686	-0.960366	0.0276938	0.00556309	-0.214141	0.658089	0.051926
Zm00001d037153	1.01313	0.00405584	0.932016	0.0478054	0.672572	1.30212	0.00789274	0.169864
novel.2846	2.15941	0.00410064	2.52584	0.00498594	0.419596	2.92123	0.00871561	0.853894
Zm00001d012520	1.21027	0.0041804	-0.173463	0.767559	0.000849973	-0.0580434	0.935038	0.0579368
novel.318	1.12489	0.00425774	0.998174	0.0405626	0.646488	0.550319	0.342324	0.0912946
Zm00001d052211	1.41109	0.00437544	1.90282	7.17634e-05	0.21629	-0.0375081	0.941237	0.0165862
Zm00001d041777	3.97874	0.00438123	0.759003	0.491528	0.00157871	0.415308	0.76177	0.00683898
Zm00001d024143	1.75372	0.00439207	0.19865	0.789563	0.0280542	1.15579	0.370263	0.40169
novel.733	1.97235	0.0044317	-0.300149	0.693617	0.0104965	0.641728	0.504809	0.0937562
Zm00001d045158	2.15312	0.00445243	0.297934	0.701263	0.00308908	0.613688	0.533897	0.00804618
novel.1804	2.96821	0.00450613	1.68374	0.458804	0.850857	1.5369	0.0302584	0.497638
Zm00001d014136	1.38299	0.00464849	1.5119	0.0195916	0.981822	-2.51522	5.34388e-08	0.00132927
Zm00001d010397	1.69397	0.00471815	0.669251	0.525599	0.154219	1.85035	0.0363277	0.823659
novel.89	1.11909	0.00474796	-0.0432697	0.917806	0.0357837	0.855956	0.0440943	0.604252
Zm00001d042217	1.54305	0.00477161	0.541662	0.257517	0.151766	2.25286	0.0729564	0.740102
novel.639	2.08125	0.00479825	0.157358	0.833221	0.0494988	0.413397	0.5573	0.0347754
Zm00001d050220	1.10486	0.00501507	1.11712	0.003969	0.861492	-0.516482	0.331434	0.0102276
Zm00001d049259	2.6766	0.00510553	0.927029	0.322246	0.0634227	0.308966	0.692112	0.0382283
novel.2002	1.34685	0.00519876	0.521759	0.281867	0.234665	0.295024	0.505628	0.0882112
novel.2909	1.33049	0.0054384	0.883971	0.0697626	0.469953	0.739852	0.407496	0.400545
Zm00001d010591	4.41765	0.00546093	4.53378	0.0353227	NA	1.90352	0.637143	NA
Zm00001d006082	1.1135	0.0054784	0.579883	0.245579	0.249309	-0.449746	0.466077	0.0408063
Zm00001d051972	4.41724	0.00553841	4.36901	0.0284413	NA	3.24819	0.105971	0.0895383
Zm00001d027481	1.05659	0.00555427	0.589537	0.133169	0.178724	0.739524	0.100218	0.356169
novel.2910	1.45111	0.00558429	0.370344	0.592173	0.218659	2.07404	0.015499	0.243361
novel.2392	1.86638	0.00565406	2.16662	0.00215482	0.445097	1.48155	0.179875	0.513393
novel.2341	2.45312	0.00589267	1.71737	0.0545623	0.197484	1.75777	0.136653	0.276484
novel.2556	2.37856	0.005895	2.95766	0.0323096	0.633241	-1.66692	0.250808	0.0613047
Zm00001d042593	1.60841	0.00599509	2.12657	0.00227431	0.113029	1.35378	0.204664	0.494502
novel.2467	1.01018	0.00618617	1.64244	8.85131e-05	0.0506114	1.17079	0.0264561	0.527137
Zm00001d020125	4.41632	0.00621993	-0.843882	0.500181	0.012166	2.43273	0.420434	0.11551
Zm00001d048309	1.28221	0.00626114	-0.0168273	0.972392	0.0836614	0.950603	0.0205726	0.680744
Zm00001d032197	2.18252	0.00635504	-1.39324	0.207668	0.0198616	1.31205	0.26906	0.132162
Zm00001d037221	2.29431	0.00639989	1.34795	0.156307	0.298987	0.939115	0.321236	0.125386
novel.2296	1.63226	0.00645592	-0.949638	0.151295	0.00465573	0.202106	0.693133	0.0264583
Zm00001d048063	3.01481	0.00646452	2.24757	0.087607	0.111385	-0.293856	0.889506	0.0175467
Zm00001d033208	1.61329	0.00660032	1.40496	0.0777749	0.587147	0.544501	0.471627	0.0275009
Zm00001d043106	1.46451	0.00665315	0.0619016	0.93115	0.00450412	0.467988	0.580991	0.00498943
Zm00001d025985	1.20082	0.00666428	0.274455	0.529158	0.0107053	0.0684729	0.901705	0.0447279
Zm00001d016934	1.67762	0.0066861	0.0425759	0.948613	0.077405	-1.02655	0.210912	0.0160831
novel.458	3.81879	0.0067771	1.87837	0.24182	0.165408	1.31015	0.568196	0.0752793
Zm00001d052613	2.00558	0.00689357	1.65557	0.0102716	0.23537	1.92592	0.0155262	0.630099
Zm00001d018329	3.81586	0.00706017	3.09114	0.00217754	0.0583094	3.35185	0.0500636	0.310561
Zm00001d025275	1.02052	0.00738048	-0.342501	0.444355	0.00215294	-0.45696	0.281431	0.000523206
novel.1703	3.65476	0.00758419	0.087624	0.940749	0.164547	1.68589	0.141886	0.621893
Zm00001d023704	3.33707	0.00768775	0.154526	0.905086	0.013969	0.748262	0.68762	NA
Zm00001d034507	1.8021	0.00770815	-0.236151	0.754627	0.0516275	-0.668557	0.432103	0.0757891
Zm00001d009008	1.14019	0.00782399	0.915795	0.0165999	0.819069	0.354922	0.422781	0.31936
Zm00001d049903	1.12374	0.00783642	1.11408	0.213214	0.909252	-0.12743	0.890411	0.0324593
novel.786	2.44916	0.00788026	2.04086	0.0283443	0.633976	1.06699	0.242422	0.149099
Zm00001d048004	1.59757	0.00795763	2.76479	0.000100692	0.00120678	1.06795	0.0994559	0.188557
Zm00001d031145	1.23112	0.00822172	0.589692	0.31333	0.233657	0.844834	0.10663	0.420249
Zm00001d023240	1.29232	0.00856572	0.827261	0.22109	0.422195	0.776365	0.0621464	0.366448
NO3--repressible geness id	WT		zmnrt1.1b			zmnlp3.1
	log2FC	pvalue (KNO3/KCl)	log2FC	pvalue (KNO3/KCl)	pvalue (WT/zmnrt1.1b)	log2FC	pvalue (KNO3/KCl)	pvalue (WT/zmnlp3.1)
Zm00001d029558	-2.32499	4.45177e-91	-1.95493	2.48592e-20	0.275227	-1.15958	0.000281304	0.0277781
Zm00001d007717	-4.27287	9.39016e-89	-2.61802	3.04446e-20	0.00944977	-1.00632	0.00372278	0.000423243
Zm00001d032468	-2.2731	1.34516e-81	-1.31489	1.33902e-16	0.00276737	-1.30411	3.08488e-07	0.00113335
Zm00001d032467	-2.35853	1.73908e-70	-1.36115	6.95871e-11	0.0289057	-1.50952	0.00235383	0.0017799
Zm00001d028601	-2.20756	5.57503e-65	-1.97734	3.90856e-36	0.221578	-1.37367	1.91886e-07	0.0163441
Zm00001d039532	-2.62259	1.70035e-64	-1.18832	3.53169e-11	0.00164429	-0.936925	0.00230131	0.00192687
Zm00001d045843	-3.13998	3.14425e-64	-0.757191	0.00144792	0.00360876	-0.854192	0.000186271	0.000570477
Zm00001d013862	-1.85275	1.57064e-61	-1.15671	2.58567e-09	0.0541562	-1.17316	2.72321e-06	0.00503979
Zm00001d018037	-1.85728	8.16187e-58	-1.37013	2.997e-14	0.0705739	-2.01157	1.1956e-18	0.430463
Zm00001d006678	-2.05861	1.11276e-56	-1.00099	1.46179e-10	0.00116589	-0.933382	8.52826e-05	0.00212656
Zm00001d027996	-1.83586	1.43909e-53	-0.901301	5.30828e-06	0.00367926	-0.484052	0.0305742	0.000415023
Zm00001d052335	-1.92292	3.7836e-53	-1.54622	7.30695e-14	0.256208	-0.546307	0.0213438	0.00222494
Zm00001d049640	-1.88505	1.33322e-49	-0.445729	0.00537067	0.000676631	-0.516471	0.0428988	0.00141834
Zm00001d004899	-2.18365	1.14581e-48	-1.41249	1.18569e-06	0.18602	-1.45351	2.73062e-06	0.0391154
Zm00001d028230	-2.04703	1.53967e-47	-1.3773	5.3436e-08	0.231808	-0.868797	0.00235665	0.0154783
Zm00001d029628	-2.21835	9.54148e-47	-1.6055	1.09562e-19	0.0691247	-1.71161	9.83829e-16	0.154979
Zm00001d002347	-1.77574	1.79119e-44	-1.72797	3.83559e-10	0.864354	-1.20521	1.66758e-05	0.0189467
Zm00001d052585	-2.80501	4.19437e-44	-0.198366	0.568455	0.0101766	-3.08088	7.48301e-06	0.492927
Zm00001d002172	-2.35469	2.93127e-43	-0.362685	0.0471652	0.000134638	-0.773063	0.0307745	0.00289839
Zm00001d017276	-2.10092	4.07818e-43	-0.997549	2.93074e-06	0.0235948	-0.733569	0.0199834	0.0071527
Zm00001d002898	-1.69768	3.30987e-41	-0.384255	0.0277853	0.00361087	-0.621371	0.00458573	0.0227903
Zm00001d037934	-1.27843	5.35335e-41	-0.945256	1.35916e-10	0.0609591	-0.503684	0.00858483	0.00132188
Zm00001d048045	-2.61509	1.0994e-40	-2.33845	1.16785e-13	0.719908	-0.899626	0.0455845	0.035887
Zm00001d033241	-1.94318	3.96466e-39	-0.696108	0.000243	0.0101339	-0.258995	0.297958	0.00186638
Zm00001d018627	-1.39013	6.866e-39	-0.671865	2.52598e-05	0.00875764	-0.989746	3.09522e-05	0.0361462
Zm00001d047110	-1.81815	1.07975e-38	-0.51943	0.00907978	0.00930452	-0.397548	0.129145	0.00365772
Zm00001d018799	-1.60959	8.27376e-38	-1.0168	4.90506e-07	0.122778	-1.19163	1.77777e-10	0.0522364
Zm00001d029356	-1.71422	1.26255e-37	-1.16479	3.9811e-12	0.0116312	-0.224514	0.414229	0.0108207
Zm00001d011461	-2.78204	3.42276e-37	-0.649316	0.00016906	0.000834761	0.343918	0.257198	0.00242246
Zm00001d033987	-2.21668	3.8298e-37	-1.86136	2.87862e-12	0.511237	-2.34572	2.42679e-34	0.628483
Zm00001d034128	-1.50067	3.839e-36	-1.41988	4.15601e-10	0.858817	-1.34977	0.0279407	0.655524
Zm00001d037547	-1.62176	3.76583e-35	-0.424394	0.0456367	0.0217368	-0.671875	0.0190203	0.00981243
Zm00001d047814	-1.55165	2.02268e-34	-1.11027	5.62945e-09	0.0738913	-0.665062	0.253834	0.070691
Zm00001d015459	-1.20275	1.06137e-33	-1.09057	2.17705e-11	0.609601	-0.760583	0.000199783	0.00291317
Zm00001d016696	-1.46706	2.24727e-33	-0.385372	0.0256648	0.00480545	-0.66749	0.0160716	0.0367715
Zm00001d044382	-1.82687	3.28832e-33	-1.41691	2.03178e-13	0.240632	-0.957282	0.000196518	0.0336164
Zm00001d028167	-1.43226	7.23525e-33	-1.18629	7.40422e-13	0.129041	-0.717287	0.00721028	0.0223974
Zm00001d023664	-1.55625	1.03362e-32	-0.597988	0.00185473	0.0134966	-0.585397	0.0638447	0.0349057
Zm00001d004754	-2.03382	1.54853e-32	-0.387125	0.0626252	0.00340556	-0.299433	0.400184	0.00991561
Zm00001d017425	-1.98033	2.17603e-31	-0.430166	0.0363054	0.00988358	-0.78243	5.50221e-06	0.00888921
Zm00001d035162	-2.10856	2.43916e-31	-0.414098	0.0184791	0.00261812	-0.318007	0.298508	0.00991839
Zm00001d039697	-1.81669	5.26904e-31	-0.810128	0.00107973	0.0355429	-1.74039	1.57984e-08	0.84433
Zm00001d004921	-1.67628	8.69761e-31	-1.06083	6.13575e-11	0.0434847	-1.03243	0.000257352	0.133017
Zm00001d006374	-1.31542	1.23556e-30	-1.13167	1.14168e-15	0.174371	-0.845286	0.000184457	0.0110397
Zm00001d029468	-1.55678	1.86415e-30	-1.01636	5.1713e-08	0.00436422	-1.11976	0.000216908	0.214128
Zm00001d002435	-2.2214	4.52123e-30	-0.826982	1.39082e-05	0.0001829	-0.785882	0.0367999	0.0271216
Zm00001d044272	-1.37255	1.32704e-29	-0.69243	5.36596e-06	0.00392351	-1.22874	3.27267e-06	0.615499
Zm00001d044744	-1.36464	2.02419e-29	-1.24779	5.02343e-19	0.223272	-0.195307	0.18441	0.000448475
Zm00001d017712	-1.64067	2.41576e-29	-0.796057	5.18446e-08	0.00141457	-0.929044	9.72187e-06	0.0129686
Zm00001d044947	-1.48429	2.44051e-29	-1.32678	1.55777e-11	0.535987	-1.10554	0.000394124	0.114459
Zm00001d043988	-2.33028	4.12022e-29	-0.88319	0.000295535	0.0185941	-1.15161	9.00889e-05	0.0134152
Zm00001d005315	-1.15834	8.45157e-29	-0.888367	2.21076e-06	0.35834	-1.32802	5.24637e-09	0.436447
Zm00001d042540	-1.74413	9.12375e-29	-1.86694	2.195e-15	0.724329	0.214906	0.350436	0.00157442
Zm00001d008635	-2.55219	1.24369e-28	-1.36581	1.78095e-06	0.00287767	-2.44786	6.58679e-09	0.808329
Zm00001d051349	-1.65339	2.11043e-28	-0.309307	0.117025	0.000259306	-0.00183917	0.994405	0.000394506
Zm00001d009960	-1.5896	2.68374e-28	-1.44409	3.28724e-14	0.554192	-0.207962	0.256598	0.00018457
Zm00001d016760	-1.29997	6.4755e-28	-1.50588	2.53437e-15	0.322275	-1.67543	0.00201014	0.274756
Zm00001d008299	-1.47809	8.59456e-28	-1.60686	6.33563e-16	0.47686	-0.613071	0.00998139	0.0431542
Zm00001d015618	-1.08452	9.96944e-28	-0.747587	9.39116e-05	0.227598	-0.370752	0.072733	0.00830902
Zm00001d003457	-1.17896	1.43732e-27	-0.593987	5.03613e-05	0.00493718	-0.0906286	0.493474	0.000251134
Zm00001d021752	-1.49991	1.71863e-27	-1.4104	1.05594e-19	0.628744	-1.12906	0.000190931	0.302847
Zm00001d037656	-2.33217	3.465e-27	-2.51749	3.16186e-08	0.690784	-3.37017	4.63272e-34	0.0832694
Zm00001d027533	-1.28193	6.11002e-27	-0.835192	2.79694e-07	0.0463939	-0.405217	0.0581037	0.00762855
Zm00001d029359	-1.24354	1.36461e-26	-0.954255	4.70348e-08	0.199372	-0.383878	0.128994	0.0040436
Zm00001d019327	-1.82169	1.4941e-26	-0.998614	1.5405e-05	0.0444712	-1.73524	2.5045e-12	0.729089
Zm00001d022456	-1.63287	1.81512e-26	-1.34449	1.20094e-10	0.350985	-0.187905	0.359212	0.00020547
Zm00001d017849	-1.60877	1.87931e-26	-0.835731	9.07314e-08	0.00432981	-1.28998	2.68911e-09	0.15996
Zm00001d027978	-3.077	3.13464e-26	-0.993647	2.12937e-06	0.00277885	-0.413276	0.286029	0.00547683
Zm00001d017951	-1.39009	4.69968e-26	-0.631173	0.00135786	0.0238511	-0.852211	0.00433981	0.160423
Zm00001d011881	-2.64772	1.3383e-25	-1.40458	1.29594e-08	0.0179463	-1.81503	6.49934e-13	0.0127189
Zm00001d031449	-1.9749	2.60799e-25	-0.726741	0.000928555	0.0108511	-0.825547	0.0134868	0.000817216
Zm00001d036947	-2.39114	3.78725e-25	-0.910435	0.00132107	0.0215368	-1.44353	0.0793682	0.165734
Zm00001d054043	-1.2411	4.01223e-25	-0.261597	0.0623373	0.000304153	0.0201574	0.885052	0.000151093
Zm00001d044723	-1.75601	7.35473e-25	-1.25564	4.08153e-14	0.035311	-0.980717	0.00604532	0.0298742
Zm00001d005018	-1.32981	8.09247e-25	-0.869342	1.30453e-08	0.0431203	-0.697405	0.00132217	0.0204693
Zm00001d003365	-2.60251	9.58187e-25	-1.49649	2.27963e-11	0.0184287	-1.7079	1.93492e-06	0.137908
Zm00001d002899	-1.24755	1.31503e-24	-0.0597775	0.710387	0.00380883	-0.247783	0.233333	0.0112153
Zm00001d012607	-1.01512	2.09058e-24	-0.760522	0.000132114	0.447174	-0.446738	0.0352437	0.0140575
Zm00001d048903	-1.52374	3.08098e-24	-1.05655	7.86411e-07	0.25385	-1.08675	0.000331191	0.391727
Zm00001d033180	-1.74068	4.62892e-24	-1.41157	6.16e-09	0.476909	-1.69883	1.93687e-15	0.841421
Zm00001d042022	-1.3697	7.8667e-24	-0.0312662	0.85341	0.00261813	-1.08677	5.21757e-10	0.178025
Zm00001d017279	-1.3122	1.23242e-23	-0.911757	2.78232e-05	0.326973	-0.819037	0.00255691	0.153433
Zm00001d030942	-1.29087	2.48653e-23	-0.9371	1.21366e-06	0.163213	-0.576133	0.0203195	0.00917164
Zm00001d032858	-1.86448	2.60928e-23	-0.941104	0.000124101	0.0858053	-1.88138	5.83587e-15	0.863022
Zm00001d015614	-1.6803	2.7492e-23	-0.755863	4.1457e-05	0.00297559	-0.293385	0.15768	0.00242191
Zm00001d017508	-1.56191	3.36684e-23	-1.64186	0.000957183	0.70775	0.536465	0.0084493	0.000645458
Zm00001d024523	-1.01237	4.25983e-23	-0.699868	9.31911e-08	0.00208405	-0.375855	0.00510747	0.00161136
Zm00001d038930	-1.48578	6.01762e-23	-0.62828	0.00125307	0.0138125	-0.750004	0.0017018	0.00428565
Zm00001d005010	-2.04992	6.46243e-23	-0.908056	1.52181e-05	0.0352115	-1.51652	1.15609e-06	0.117617
Zm00001d012957	-2.1029	1.01146e-22	-0.91804	4.40239e-05	0.0329714	-1.09122	0.000218301	0.0531627
Zm00001d026488	-1.61514	1.32268e-22	-1.61884	3.96041e-10	0.909917	-2.03237	0.00324655	0.260307
Zm00001d002052	-1.54158	2.24638e-22	-0.919786	2.28e-05	0.137345	-0.554283	0.0365354	0.0386343
Zm00001d032103	-2.04331	3.54481e-22	-1.20571	4.95163e-11	0.0122365	-1.10437	9.915e-06	0.00867188
Zm00001d003091	-1.81392	3.96346e-22	-1.14419	4.54425e-07	0.0741237	-1.86558	2.61756e-11	0.782302
Zm00001d013945	-2.44203	5.39662e-22	0.745105	3.95774e-05	0.000213007	0.399876	0.211855	0.00283001
Zm00001d052194	-1.97245	8.95615e-22	-0.748036	0.0222245	0.103924	-2.00278	1.44848e-13	0.982142
Zm00001d045302	-1.21473	1.20458e-21	-1.62274	1.7242e-14	0.0985719	0.00906865	0.960382	0.000580638
Zm00001d017275	-1.03908	1.50088e-21	-1.12951	1.56762e-07	0.647947	-0.747623	0.000177408	0.0428971
Zm00001d054067	-1.0439	2.10894e-21	-1.16656	1.15285e-09	0.499058	-0.0537089	0.785122	0.000139558
Zm00001d011477	-1.4565	2.17735e-21	-1.59658	6.54633e-12	0.565694	-1.49505	3.39811e-09	0.783624
Zm00001d043178	-1.00016	2.27091e-21	-0.65756	0.000303833	0.194996	-0.11882	0.398358	8.71325e-05
Zm00001d048789	-1.58692	3.09704e-21	-1.30162	2.29986e-12	0.199502	-1.40833	1.64814e-09	0.546172
Zm00001d032643	-2.95083	3.67786e-21	-1.82091	3.30767e-07	0.0258687	-1.92372	5.42525e-06	0.0600088
Zm00001d041571	-1.97823	5.00172e-21	-0.967704	0.000381385	0.100374	-1.93566	1.93308e-07	0.920997
Zm00001d021836	-1.91638	5.96224e-21	-0.823197	0.000127478	0.0290322	-0.0784433	0.772443	0.00650792
Zm00001d044683	-1.5221	9.62509e-21	-0.706625	3.26218e-05	0.0097582	-1.27176	8.21196e-09	0.394051
Zm00001d038841	-1.02466	9.64703e-21	-0.0990364	0.571221	0.00969353	-0.323785	0.136725	0.00131206
Zm00001d031332	-1.08718	3.68454e-20	-0.59614	2.45698e-05	0.0140086	-1.08614	9.95361e-12	0.992003
Zm00001d051529	-1.25507	3.80466e-20	-1.43317	3.45036e-21	0.139624	0.102282	0.583575	0.000123652
Zm00001d025057	-1.10884	4.36585e-20	-0.959358	1.64004e-08	0.400931	-0.483332	0.0457565	0.00341249
Zm00001d025887	-1.20078	4.56184e-20	-0.992643	3.84242e-09	0.306459	-0.316395	0.197588	0.00808448
Zm00001d036401	-1.00851	5.58655e-20	0.189512	0.180443	0.000200033	0.0295913	0.847091	0.00265059
Zm00001d022228	-1.0926	7.53074e-20	-0.593599	0.00453535	0.202502	-0.938629	0.0701207	0.623773
Zm00001d035236	-1.57065	7.98768e-20	-0.755037	0.00103676	0.0711322	-0.936084	0.000537362	0.0919684
Zm00001d036835	-1.17433	1.06075e-19	-0.729456	2.71595e-06	0.00648459	-0.499874	0.0231324	0.0467983
Zm00001d039103	-1.23426	1.3312e-19	-0.411085	0.0129436	0.000865486	-0.576264	0.0370548	0.184476
Zm00001d005118	-1.13573	1.36848e-19	-0.631613	0.00113075	0.0812663	-0.309331	0.0673167	0.00103294
Zm00001d016151	-3.53774	2.05947e-19	-1.5092	4.49116e-05	0.0332939	0.392204	0.409122	0.00695209
Zm00001d000233	-1.74422	2.18198e-19	-1.67716	3.47819e-11	0.774549	-1.50037	1.26473e-05	0.565568
Zm00001d015292	-1.02883	2.87515e-19	-0.854816	2.19883e-08	0.281629	0.175307	0.37211	0.000613917
Zm00001d035055	-1.40972	3.53045e-19	-0.720797	0.00233995	0.115765	-2.0573	6.94174e-12	0.00693766
Zm00001d024853	-1.81288	4.54461e-19	-1.83048	1.2985e-21	0.844986	-0.747532	0.00766126	0.0174981
Zm00001d038196	-1.03257	6.44038e-19	-0.697998	0.000105692	0.135382	0.464529	0.00199963	8.62112e-05
Zm00001d005460	-1.17904	9.26585e-19	0.0544038	0.72638	0.00109045	0.304682	0.102464	0.00242829
Zm00001d048819	-1.94082	9.79106e-19	-1.87847	5.23156e-08	0.908119	-0.897806	0.0351298	0.164879
Zm00001d034940	-1.31404	1.18746e-18	-0.656827	1.68345e-05	0.0231544	-0.496322	0.101387	0.0123631
Zm00001d000434	-1.43486	1.58884e-18	-1.46802	4.17698e-07	0.750883	-0.0669837	0.837837	0.0097925
Zm00001d018966	-1.69699	2.07658e-18	-1.40969	1.67183e-11	0.416738	-0.911212	0.000288561	0.0900159
Zm00001d029847	-1.82043	2.11401e-18	-0.795118	0.00151059	0.0183722	-1.62863	1.00988e-05	0.308967
Zm00001d025059	-1.4452	2.28383e-18	-0.561504	0.00459629	0.00410313	-0.237949	0.311006	0.00637388
Zm00001d025333	-1.33591	2.89982e-18	-0.960722	1.4049e-06	0.115109	-0.592638	0.0022535	0.0223591
Zm00001d036550	-1.01085	4.0199e-18	-0.594689	0.000254646	0.0267564	-0.846931	0.000742651	0.524128
Zm00001d028398	-1.26795	4.26407e-18	-0.758137	2.40977e-05	0.0448904	-0.926198	9.5117e-08	0.0761081
Zm00001d051548	-1.87979	5.02648e-18	-0.761266	0.000869713	0.0421303	-0.366404	0.539948	0.0206181
Zm00001d019936	-1.31502	5.48073e-18	-0.575315	0.00240904	0.00573263	-1.41591	1.0773e-09	0.522997
Zm00001d014060	-2.12323	6.44477e-18	-1.42846	2.57896e-11	0.00508387	-1.57737	2.18915e-13	0.0271417
Zm00001d050455	-2.11595	6.57201e-18	-0.938121	4.23247e-07	0.0260334	-0.148037	0.598435	0.00938405
Zm00001d023918	-1.10376	7.24098e-18	-0.55793	0.000591676	0.0177533	-0.595588	0.00919027	0.0204347
Zm00001d026282	-1.14485	1.27049e-17	-0.913419	0.00296023	0.856353	0.388732	0.238345	0.0044124
Zm00001d004443	-2.48047	1.46041e-17	-1.22249	1.56856e-06	0.00685186	-0.703436	0.00832693	0.00398952
Zm00001d038874	-1.64983	1.86455e-17	-0.978472	6.23136e-05	0.151418	-0.641937	0.00410032	0.0136852
Zm00001d023779	-1.80098	2.03826e-17	-0.0360521	0.850397	0.00586712	-1.0114	1.4668e-06	0.0364815
Zm00001d029708	-1.36153	2.24467e-17	-1.4143	1.36513e-18	0.723852	-1.29143	1.18161e-06	0.78532
Zm00001d035046	-1.06934	2.31014e-17	-0.523455	0.0011705	0.0132739	-1.03083	7.30613e-09	0.792142
Zm00001d022592	-1.98588	2.65305e-17	-0.619734	0.0131498	0.0214035	0.0101819	0.977411	0.00074548
Zm00001d014134	-1.56495	2.87559e-17	-0.430903	0.0868414	0.0707602	-1.46531	5.83429e-09	0.706056
Zm00001d027290	-1.45158	2.96039e-17	-1.02377	2.54865e-05	0.357975	-0.86187	1.79558e-05	0.0686213
Zm00001d039698	-1.84593	3.86699e-17	-0.882023	0.0116757	0.111904	-1.50621	0.00156579	0.319386
Zm00001d008987	-1.38654	4.16557e-17	-1.0753	9.03061e-06	0.0536231	-0.18874	0.628031	0.0134774
novel.467	-1.79462	4.69036e-17	-1.55057	9.09427e-11	0.419355	-0.375139	0.484616	0.0263684
Zm00001d037384	-1.19987	7.48251e-17	-0.979418	0.000138261	0.721258	-0.622442	0.0257206	0.0261409
Zm00001d008548	-2.75545	7.92977e-17	-1.95452	9.74999e-14	0.130662	-1.24028	1.8448e-08	0.00562568
Zm00001d029447	-1.18381	9.40734e-17	-0.487388	0.0134308	0.0251784	-0.904472	6.22454e-05	0.153276
Zm00001d010588	-3.70934	1.0106e-16	-1.19318	2.70161e-08	0.00946326	-1.66437	0.00382707	0.0351278
Zm00001d004509	-1.82634	1.0728e-16	-1.24566	6.39237e-09	0.0168987	-0.653306	0.00639921	0.00115582
Zm00001d017571	-1.486	2.22238e-16	1.25839	7.98431e-10	0.000191783	0.459155	0.125336	0.00188798
Zm00001d039533	-3.0149	2.47017e-16	0.511535	0.225601	0.00429134	-0.0694585	0.845912	0.00111135
Zm00001d031878	-1.44263	4.36422e-16	0.465839	0.0157085	0.000544138	-0.0677003	0.745266	0.00604735
Zm00001d006293	-1.24065	4.47075e-16	-0.706333	1.26423e-05	0.016708	-1.0739	8.70365e-09	0.362709
Zm00001d049032	-1.0409	5.28215e-16	-0.706554	0.000767784	0.230282	-1.18924	0.000714853	0.405977
Zm00001d037637	-1.30991	5.44955e-16	-0.964334	1.21419e-06	0.0830165	0.142979	0.459927	0.000274376
Zm00001d046746	-1.52387	8.22059e-16	-0.30461	0.169478	0.0173581	-0.558687	0.021072	0.000411359
Zm00001d031602	-1.13256	1.06974e-15	-0.748178	2.02854e-07	0.0808015	-0.375286	0.102835	0.0325553
Zm00001d013493	-1.30281	1.26678e-15	-1.44315	1.30567e-08	0.618756	0.14018	0.649168	0.00284466
Zm00001d042274	-1.61666	1.3705e-15	-0.715657	0.000108634	0.00188641	-1.33728	0.000117094	0.128033
Zm00001d029391	-1.70024	1.54358e-15	-1.53039	3.92908e-09	0.560723	-0.23708	0.510839	0.00198403
Zm00001d043458	-2.78167	1.73042e-15	-0.844784	0.0382426	0.0851833	1.03585	0.0287706	0.00179179
Zm00001d031077	-1.83731	2.15193e-15	-0.916694	0.000164982	0.0276254	-0.549353	0.120535	0.0136099
Zm00001d022607	-1.10923	2.2075e-15	-0.723463	0.00185305	0.272232	-0.99306	0.000971486	0.618181
Zm00001d035166	-1.85013	2.4581e-15	-0.835083	0.00447828	0.0928779	-1.55547	0.000472866	0.696243
Zm00001d029371	-1.10243	2.7732e-15	0.0579961	0.720266	0.00192451	-0.330509	0.126432	0.029739
Zm00001d027947	-2.04632	4.64315e-15	-1.49405	3.94805e-08	0.129371	-0.455559	0.247155	0.0449925
Zm00001d027900	-2.22615	6.22088e-15	-1.53772	1.12525e-09	0.0579025	0.0511297	0.879987	0.0083175
Zm00001d024875	-1.14482	6.88884e-15	-0.562563	0.00147363	0.0293119	-0.2949	0.136619	0.0010216
Zm00001d036534	-1.23001	7.38081e-15	-0.392514	0.0791499	0.0577851	-0.677132	0.0435483	0.173225
Zm00001d029648	-1.80708	7.80316e-15	-0.531245	0.0117893	0.0114058	-1.32114	1.16796e-05	0.0856847
Zm00001d032850	-1.22645	8.08006e-15	-0.747105	0.000471456	0.21478	0.0342941	0.900993	0.0232341
Zm00001d021089	-1.30464	9.55256e-15	-1.30544	1.18686e-06	0.993381	-1.53062	0.000436029	0.470162
Zm00001d018203	-1.28316	1.0102e-14	-1.03854	1.69853e-07	0.188199	-0.817384	0.00608985	0.0719698
Zm00001d049244	-1.71387	1.0679e-14	-0.884007	0.0151549	0.326922	-2.12958	1.5958e-14	0.0539423
Zm00001d025325	-1.88164	1.28941e-14	-0.135279	0.768449	0.0217531	-0.531244	0.151829	0.019146
Zm00001d008960	-2.49562	1.45613e-14	-2.3548	4.14228e-12	0.69839	-0.986871	0.0519914	0.0345773
Zm00001d012819	-1.11148	1.5179e-14	-0.93223	0.000385431	0.82176	-0.758019	0.0130875	0.155981
Zm00001d016588	-1.13126	1.62813e-14	-0.954314	9.13587e-11	0.292573	-0.454198	0.00588861	0.0241434
Zm00001d020408	-1.53781	2.31265e-14	-0.792973	0.000238562	0.0152747	-0.608558	0.0545315	0.0216507
Zm00001d006106	-1.65113	2.53364e-14	-0.678502	0.0157776	0.0338422	0.281473	0.459112	0.0022784
Zm00001d029906	-1.23061	2.77552e-14	-1.51578	0.00607401	0.480186	-0.417389	0.478245	0.0649227
Zm00001d051693	-1.72592	3.44707e-14	-1.62431	1.2007e-11	0.741575	-1.2176	0.00162504	0.259336
novel.2497	-2.46168	4.02182e-14	-0.830328	0.0114587	0.0440957	-1.47727	0.000191985	0.0797898
Zm00001d000294	-1.61036	4.75154e-14	-1.6198	4.1066e-07	0.839208	-0.396833	0.192483	0.0250633
Zm00001d017713	-1.26303	4.79744e-14	-0.703322	0.00136051	0.107595	-0.410348	0.237776	0.10224
Zm00001d008730	-1.07585	5.95491e-14	-1.19368	1.37962e-09	0.520083	0.446047	0.0825025	0.000789383
Zm00001d005766	-1.39239	6.46113e-14	-1.34042	3.96489e-11	0.899227	-0.768029	0.000960412	0.102313
Zm00001d002476	-1.30571	6.56724e-14	-0.94465	3.3337e-06	0.0602744	-0.622895	0.00400147	0.00335309
Zm00001d008523	-1.81832	6.74953e-14	-0.19284	0.418174	0.00508333	0.451365	0.162542	0.00342105
novel.1084	-2.00357	6.83714e-14	-1.16965	3.61472e-06	0.0212866	-1.41187	4.1407e-06	0.131643
Zm00001d023384	-1.19292	6.87303e-14	-0.821644	3.09252e-05	0.127887	-1.3734	5.18303e-06	0.435356
Zm00001d032069	-1.59426	8.8193e-14	-0.1325	0.56511	0.00190056	-0.762964	0.0774965	0.325501
Zm00001d046342	-1.31582	1.02931e-13	-0.102908	0.59528	0.0056685	-1.06452	6.39687e-06	0.157079
Zm00001d028941	-1.59239	1.06146e-13	-1.5385	3.24122e-11	0.936044	-2.15985	5.40704e-07	0.0927777
Zm00001d051166	-1.20783	1.06866e-13	-0.723635	0.00406941	0.356716	-0.393641	0.0367639	0.00292413
Zm00001d051799	-1.1175	1.17533e-13	-1.02197	6.57938e-06	0.87621	-1.42605	2.66226e-05	0.398212
Zm00001d027949	-1.52733	1.23244e-13	-2.04335	1.65753e-08	0.240948	-0.626619	0.138937	0.188184
Zm00001d019049	-1.00775	1.60425e-13	-0.680328	0.00203213	0.156096	-0.309993	0.204773	0.00248627
Zm00001d013997	-1.20926	1.67049e-13	-1.54727	2.50172e-11	0.23875	-0.11315	0.720375	0.0104482
Zm00001d048690	-2.373	1.82134e-13	-0.421601	0.0966556	0.00918599	-1.47089	2.03559e-05	0.102497
Zm00001d008370	-1.77664	1.84114e-13	-0.897873	0.000808944	0.00378763	-0.36726	0.265231	0.0133333
Zm00001d002479	-1.5662	2.07452e-13	-0.257204	0.13741	0.00161653	-0.247147	0.424942	0.025515
novel.1558	-1.28799	2.33155e-13	-0.918361	3.72811e-05	0.218342	-0.382867	0.545129	0.0457528
Zm00001d029247	-1.54324	2.89399e-13	-0.8364	0.0133186	0.399436	-1.58278	0.000115904	0.880175
Zm00001d013610	-3.46232	3.02384e-13	-0.923693	0.000166698	0.00187808	-0.796091	0.0303208	0.0058014
Zm00001d011202	-1.06646	3.49303e-13	-0.763934	9.54598e-07	0.00822298	-0.30948	0.056547	0.00107767
Zm00001d038163	-1.26459	3.6596e-13	-0.702625	1.23145e-07	0.084032	-0.772713	0.00336763	0.263682
Zm00001d029246	-1.30615	6.59301e-13	-0.923136	0.00117576	0.425801	-1.32474	0.00184807	0.843338
Zm00001d002974	-1.11871	6.83093e-13	-1.48757	7.14274e-12	0.254361	-0.906389	0.000722169	0.538007
Zm00001d009473	-1.24415	7.49979e-13	-1.02761	2.0095e-07	0.26618	-0.990032	0.00530985	0.50084
Zm00001d013879	-1.44246	7.50882e-13	-0.894126	9.25565e-05	0.113686	-0.629447	0.0965937	0.0242611
Zm00001d022457	-1.03913	8.42035e-13	-1.2934	1.91849e-13	0.149772	0.085272	0.670969	0.0117485
Zm00001d002830	-1.1724	9.48438e-13	-0.441687	0.0451258	0.0605335	0.0940252	0.788849	0.0010635
Zm00001d039459	-2.37842	9.89646e-13	-0.916303	6.7966e-05	0.0222292	-0.698793	0.0301546	0.0166281
Zm00001d018281	-1.31413	1.09269e-12	-0.305553	0.322863	0.0956364	1.69863	2.87439e-13	0.000103249
Zm00001d007604	-3.60149	1.10483e-12	-1.96083	1.65129e-05	0.0749533	0.569164	0.236504	0.00315694
Zm00001d007977	-1.43156	1.30995e-12	-0.929514	0.00158347	0.17771	-0.460685	0.182933	0.0133191
Zm00001d013185	-1.46459	1.35753e-12	-1.09659	6.64035e-08	0.225576	-0.126789	0.60745	0.0221643
Zm00001d008300	-1.00866	1.36766e-12	-1.64075	4.15051e-10	0.0744575	-1.18225	6.14915e-07	0.457031
Zm00001d036409	-3.65253	1.37323e-12	-1.03453	0.107731	0.142882	-1.23405	0.0886634	0.0548168
Zm00001d036951	-1.05952	1.40275e-12	-1.79501	9.88228e-11	0.036114	0.233605	0.440495	0.000497546
Zm00001d046186	-1.55766	1.56224e-12	-0.940655	6.65526e-05	0.18093	-0.856669	0.00250942	0.0540346
Zm00001d043338	-1.0069	1.62889e-12	0.402433	0.0344153	0.00315546	-0.899966	0.00302912	0.743568
Zm00001d037383	-2.17123	1.82211e-12	-1.15686	0.291144	0.964257	-1.22833	0.0222114	0.26752
Zm00001d020280	-1.54325	2.05069e-12	-0.307145	0.118739	0.00587036	-0.305576	0.244454	0.0187124
Zm00001d025814	-2.11932	2.05832e-12	-0.481909	0.130842	0.0156253	-0.977352	0.00121717	0.0041126
Zm00001d046234	-1.30619	2.21115e-12	-1.2334	1.35147e-11	0.669238	-0.754779	0.00670267	0.135052
Zm00001d021410	-1.1736	2.3172e-12	0.61234	0.00508144	0.00567865	-0.22289	0.377489	0.00390404
Zm00001d024768	-1.14427	2.33547e-12	-0.466458	0.0136772	0.0142372	-0.475103	0.0716891	0.00965922
Zm00001d020558	-2.25386	2.39935e-12	-2.19751	3.01341e-11	0.99726	-1.24009	0.000933699	0.028035
Zm00001d021901	-2.45308	2.4299e-12	0.0567895	0.717846	0.000702679	-0.302859	0.422578	0.00199752
Zm00001d046603	-1.44885	3.35689e-12	-0.237479	0.31805	0.00406516	-1.02661	1.19577e-05	0.0135833
Zm00001d040245	-2.45435	3.73654e-12	-0.118582	0.577578	0.00164732	-0.91282	0.00185814	0.0233706
Zm00001d023294	-1.15305	4.03256e-12	-0.756779	0.00087389	0.185549	-0.0443034	0.85967	0.00445383
Zm00001d008808	-1.35013	4.15879e-12	-1.4802	4.0158e-15	0.630819	-1.10049	1.07811e-07	0.26445
Zm00001d047726	-1.13107	4.81606e-12	-0.618137	0.00131558	0.0115625	-0.0759257	0.675283	0.000505025
Zm00001d014804	-1.07513	4.94921e-12	-0.725397	2.31541e-05	0.0980008	-0.6698	0.0155391	0.18362
Zm00001d028349	-1.34094	5.08389e-12	-1.5745	9.62321e-13	0.509945	-0.906362	0.000360014	0.246532
Zm00001d014405	-1.13543	5.24751e-12	-0.777552	0.00204895	0.417052	-0.865221	0.0188069	0.507862
Zm00001d048230	-1.02442	5.85785e-12	-0.583026	0.006106	0.188978	-0.718839	0.0110233	0.308825
Zm00001d019002	-1.10954	5.91946e-12	-0.454478	0.0160806	0.0671308	-0.0598007	0.779436	0.00838097
Zm00001d049178	-1.04534	7.45502e-12	-0.374554	0.0781151	0.0663016	-1.23279	0.000507572	0.516159
Zm00001d026154	-1.26707	7.73251e-12	-1.90332	4.12193e-10	0.152459	-0.871694	0.000269115	0.251402
Zm00001d050572	-1.73018	8.56736e-12	-0.943917	0.00505251	0.352933	-0.48803	0.201665	0.0948068
Zm00001d036946	-1.1354	1.02456e-11	-0.372109	0.0760652	0.0695719	-0.493915	0.488296	0.239829
Zm00001d049028	-1.947	1.08155e-11	-0.435693	0.0578014	0.00707806	-0.696963	0.0302256	0.0097666
Zm00001d003446	-1.14404	1.16031e-11	-0.675153	4.21494e-05	0.0117446	-0.305044	0.111945	0.00250452
Zm00001d048883	-1.35918	1.16418e-11	-1.29407	3.95383e-09	0.830321	-1.32958	0.0005044	0.936313
Zm00001d040228	-1.39485	1.17672e-11	-2.04889	3.32368e-15	0.188962	-2.02528	2.42577e-06	0.191269
Zm00001d033256	-2.00594	1.31404e-11	-0.545091	0.0262857	0.0027454	-0.0328591	0.907681	0.00177854
Zm00001d018803	-1.34862	1.34979e-11	-0.876903	3.25557e-05	0.0961361	-0.6248	0.0181574	0.032654
Zm00001d052227	-2.16452	1.4044e-11	-0.333561	0.359582	0.00314374	-1.01788	9.62601e-05	0.0144185
Zm00001d050277	-1.07134	1.41627e-11	-1.25119	3.98204e-09	0.361727	-0.222372	0.308696	0.000485188
Zm00001d026200	-2.27666	1.42871e-11	-1.96669	1.73255e-05	0.913796	-0.995562	0.0594742	0.00362953
Zm00001d040619	-2.39281	1.48981e-11	-1.08223	0.00800378	0.172195	0.120665	0.804693	0.0423814
Zm00001d049786	-1.48632	1.5599e-11	-0.78131	0.000579869	0.0152598	-0.277004	0.22052	0.00179976
Zm00001d031801	-1.35181	1.81408e-11	-1.08263	0.000469826	0.713827	-1.27305	1.38944e-05	0.902371
Zm00001d010617	-1.60765	1.83795e-11	-0.8308	0.00278345	0.130147	-0.418493	0.131187	0.0262404
Zm00001d028667	-1.43302	2.09819e-11	-1.11985	1.24991e-06	0.497323	-1.55013	0.0533303	0.824721
Zm00001d034514	-1.06332	2.61887e-11	-0.745499	0.000181343	0.315234	-1.28553	8.29096e-05	0.401787
Zm00001d045082	-1.25043	2.69807e-11	0.0696721	0.729086	0.000856065	-0.257139	0.199288	0.00711506
Zm00001d037797	-1.22778	2.73288e-11	-0.430156	0.0102069	0.0233399	-0.893902	0.00360422	0.534664
Zm00001d040023	-1.14635	2.97354e-11	-0.92347	0.000251534	0.59271	-1.27687	4.28537e-13	0.203287
Zm00001d053432	-2.00494	2.97356e-11	-0.810141	0.0166499	0.116878	-1.21422	0.00156983	0.254376
Zm00001d048558	-1.19232	3.23508e-11	-0.871193	0.000665961	0.201888	0.397278	0.0897797	0.00162901
Zm00001d011838	-3.65553	3.26023e-11	-1.41311	0.000937336	0.0755817	-0.794743	0.0326145	0.0262925
Zm00001d012063	-1.08995	3.26858e-11	-0.703908	0.173698	0.678336	-1.43568	8.67857e-05	0.380068
Zm00001d018727	-2.05096	3.72736e-11	-1.30651	1.24439e-06	0.105067	-1.08872	0.000574561	0.0139912
Zm00001d022593	-1.04475	4.00321e-11	0.0368743	0.942139	0.173738	-0.46341	0.409611	0.0438186
Zm00001d002436	-1.26278	4.29318e-11	-1.10725	6.02644e-08	0.495528	-1.48356	2.84945e-05	0.209894
Zm00001d017989	-1.86646	4.53369e-11	-1.39396	0.000281949	0.363312	-0.999962	0.000380285	0.0314157
Zm00001d008651	-1.93118	4.77779e-11	-1.30362	4.50744e-09	0.0206884	-2.42261	1.59753e-21	0.0695308
Zm00001d041082	-1.4278	4.95675e-11	-0.116433	0.4285	0.00339958	-0.459638	0.0572754	0.013932
Zm00001d039685	-1.77031	5.92019e-11	-1.17109	6.36922e-05	0.240118	-0.605406	0.192109	0.076381
Zm00001d023774	-2.41646	7.56534e-11	-0.559993	0.01156	0.00461001	-1.66957	1.3142e-09	0.0911626
Zm00001d017077	-1.20417	8.05008e-11	-0.246378	0.33764	0.0634793	-0.516247	0.137745	0.0678441
Zm00001d048728	-1.13142	9.7539e-11	-0.515947	0.0716657	0.345224	-0.828843	0.0109274	0.290034
Zm00001d048634	-1.0289	1.05738e-10	-0.742637	1.07465e-06	0.0789628	0.218497	0.438301	0.00161347
Zm00001d013035	-1.37052	1.05799e-10	-0.294423	0.0929076	0.0022861	-0.0342025	0.902516	0.00923237
Zm00001d031300	-1.05188	1.08132e-10	-0.29117	0.165632	0.0234014	0.297325	0.184135	0.00398697
Zm00001d042382	-1.20003	1.10391e-10	0.164164	0.406283	0.00340141	0.166742	0.42465	0.000730361
Zm00001d043344	-1.12089	1.32327e-10	-0.734787	7.69413e-05	0.173437	-1.77512	3.19641e-09	0.100998
Zm00001d047063	-1.23049	1.34692e-10	-0.314903	0.124608	0.0122729	-0.747234	0.00207825	0.0842524
Zm00001d049539	-2.91152	1.77883e-10	-0.781193	0.0556786	0.044234	-0.550017	0.147989	0.0111431
Zm00001d040027	-1.13345	1.94455e-10	0.444902	0.0199753	0.0059514	0.558694	0.0331912	0.00583467
Zm00001d013370	-1.75221	2.07024e-10	-0.526144	0.06382	0.00246145	-0.103498	0.721833	0.0114566
Zm00001d011629	-1.3253	2.12329e-10	-0.753885	0.0133093	0.356067	-1.08345	0.000483061	0.374904
Zm00001d017620	-1.47012	2.20312e-10	-0.941584	2.17162e-05	0.0793125	0.512873	0.0782446	0.00384497
Zm00001d052793	-1.24213	2.28096e-10	-2.17807	5.85754e-17	0.0907949	-0.179488	0.552032	0.0201527
Zm00001d021632	-1.36888	2.3334e-10	-0.626245	0.0325079	0.13292	0.15504	0.629221	0.00915706
Zm00001d005790	-1.10361	2.34375e-10	-1.9	1.52143e-16	0.0306276	-0.357461	0.204476	0.0227994
Zm00001d035479	-1.39527	2.43572e-10	-0.932871	6.80531e-05	0.0706645	-2.44834	0.00119097	0.0210981
Zm00001d039926	-1.11813	2.4933e-10	-0.100258	0.575773	0.000864413	-0.857536	5.16983e-05	0.0810223
Zm00001d016947	-2.05377	2.68022e-10	-0.222151	0.482653	0.0110064	-0.256396	0.533714	0.0556754
Zm00001d006538	-1.4147	2.79483e-10	-1.1051	8.27863e-09	0.20304	-0.841073	0.00276119	0.160721
Zm00001d020583	-1.17914	3.11584e-10	-1.55099	0.00780933	0.355491	-0.938719	0.00438239	0.384106
Zm00001d052206	-1.23314	3.50443e-10	0.283624	0.135364	0.000702336	0.808534	0.041709	0.000596126
Zm00001d051015	-1.14334	3.61501e-10	-0.880159	7.0888e-06	0.170352	-0.617697	0.0153324	0.00555417
Zm00001d026413	-1.33899	3.62856e-10	0.655416	0.00868575	0.00363979	0.183704	0.537756	0.0275464
Zm00001d043752	-1.27506	3.99417e-10	-0.592353	0.00668429	0.0109465	-0.30872	0.252658	0.00167314
Zm00001d011832	-2.09663	4.46696e-10	-0.0496438	0.852009	0.00784193	-0.984724	0.00537618	0.025606
Zm00001d044442	-1.25081	4.81949e-10	-0.730555	3.25861e-06	0.000951877	-0.55182	0.0320689	0.138842
Zm00001d037242	-1.00423	5.69405e-10	-0.172977	0.41565	0.0231302	-0.871522	0.00163722	0.637912
Zm00001d013032	-1.80107	5.75166e-10	-2.56905	1.35398e-08	0.180742	-0.270955	0.620822	0.0419186
Zm00001d049242	-1.11929	5.98201e-10	-0.604938	0.000417887	0.00174723	-1.00303	3.82599e-07	0.273787
Zm00001d033254	-1.79048	6.3766e-10	-0.858505	0.00116796	0.0227981	-0.165729	0.642302	0.00371478
Zm00001d015799	-1.03012	6.76076e-10	-0.775942	0.000197667	0.127951	-0.869731	0.00220569	0.562777
Zm00001d038300	-1.10918	7.08864e-10	-0.409779	0.0485543	0.0378487	-0.757945	0.00726425	0.370037
Zm00001d044327	-1.11273	7.45215e-10	-0.874343	2.35791e-05	0.263465	-0.17311	0.57632	0.0410367
Zm00001d053234	-1.12805	8.05424e-10	-0.324899	0.279038	0.00861565	-1.11721	0.000131353	0.988039
Zm00001d039175	-3.21873	8.63658e-10	-2.37923	0.00589979	0.332363	-3.20767	0.000119384	0.688453
Zm00001d021731	-1.0295	8.71009e-10	-0.780273	0.00141137	0.319015	-0.204176	0.328939	0.00136194
Zm00001d037410	-1.14096	9.19885e-10	-0.849258	0.000854234	0.603295	-0.366878	0.322831	0.0888757
Zm00001d022467	-4.02029	1.01907e-09	6.84566	0.0276507	0.00913797	1.51214	0.56246	0.0657224
Zm00001d003277	-1.16356	1.04795e-09	-0.415493	0.0583386	0.0385711	-1.26432	6.75863e-06	0.644994
Zm00001d029195	-1.03319	1.05123e-09	-1.0006	0.000395064	0.894707	0.147615	0.558825	8.76289e-05
Zm00001d018367	-1.20503	1.06115e-09	-0.187384	0.356506	0.0113334	-0.613527	0.00131474	0.00476784
Zm00001d037968	-1.42754	1.10251e-09	-1.11337	0.000119623	0.639117	-0.683953	0.00503558	0.0202311
Zm00001d038511	-1.06579	1.18456e-09	-0.458517	0.0145654	0.00317279	-1.20355	0.00249654	0.258689
Zm00001d016841	-1.20593	1.19806e-09	-2.36887	3.80923e-06	0.0785399	-0.0465218	0.824755	0.000802129
Zm00001d014463	-1.41822	1.43575e-09	-1.15446	8.91803e-05	0.422243	-0.148845	0.567097	0.00379173
Zm00001d045391	-1.14197	1.47914e-09	0.280731	0.596617	0.0733506	-1.91284	0.00996569	0.191587
Zm00001d032636	-1.66191	1.64717e-09	-0.444222	0.184245	0.0232558	-0.328873	0.176683	0.000339101
Zm00001d010529	-1.03044	1.869e-09	-0.26142	0.222985	0.016985	-1.09933	8.16713e-09	0.437586
Zm00001d000002	-1.54989	2.59517e-09	-0.378523	0.230384	0.00219241	-0.517887	0.121341	0.0012356
Zm00001d010911	-1.00052	2.6367e-09	0.577484	0.000782651	2.42521e-05	-0.221517	0.430599	0.0161558
Zm00001d026414	-1.05922	2.78481e-09	-1.34463	8.10591e-12	0.0410565	-1.06255	0.0001232	0.862814
Zm00001d020405	-2.46236	2.78971e-09	-0.284606	0.283593	0.0209146	-0.493488	0.233158	0.0224578
Zm00001d043221	-1.68358	2.98895e-09	-0.58398	0.0478797	0.0372783	-0.755528	0.00766134	0.0302634
Zm00001d018064	-1.37041	3.01279e-09	-1.15933	2.44042e-07	0.459336	-0.49843	0.119201	0.0627116
Zm00001d036402	-1.10011	3.27904e-09	-0.311465	0.126785	0.0110498	-0.0913112	0.739908	0.020626
Zm00001d036037	-2.43427	3.66844e-09	-2.55633	4.77577e-06	0.501927	-1.10643	0.202101	0.461797
Zm00001d024522	-1.80101	3.71548e-09	-1.74952	6.21286e-08	0.904539	-0.0301024	0.964665	0.04689
Zm00001d042207	-1.34453	3.77126e-09	-0.66533	0.0443216	0.207137	-0.564238	0.0448667	0.0364223
Zm00001d030464	-1.72052	3.81495e-09	0.0961627	0.72975	0.00767773	0.189159	0.695696	0.0552246
Zm00001d051492	-1.70818	4.58196e-09	-0.853703	0.00347651	0.149388	-1.33609	4.14653e-08	0.298966
Zm00001d019725	-1.31354	4.61073e-09	-0.77732	0.00393944	0.217589	0.0101943	0.976711	0.00111395
Zm00001d034713	-1.45812	4.95784e-09	-1.05538	4.16392e-05	0.232811	0.321917	0.193343	0.00332012
Zm00001d046745	-1.20611	5.43255e-09	0.0144828	0.943588	0.0104716	-0.818276	0.0151896	0.150076
Zm00001d051399	-1.01278	5.52185e-09	-1.01518	1.00464e-08	0.977079	-0.52495	0.0244028	0.144866
Zm00001d017381	-1.88352	5.7686e-09	-0.545657	0.0465667	0.0208908	-1.78248	4.08951e-10	0.636485
Zm00001d039695	-1.37829	5.88009e-09	-1.25978	0.000104902	0.857183	-2.23863	5.61201e-08	0.0859977
Zm00001d033989	-1.09309	6.40298e-09	-0.889604	0.00230436	0.430064	1.17639	1.22123e-07	5.11892e-05
Zm00001d027457	-1.14163	6.55117e-09	-0.216013	0.309509	0.00276678	-0.878333	0.0124365	0.783976
Zm00001d035646	-1.36481	6.555e-09	-0.588171	0.00718969	0.0654576	-1.16376	2.27447e-06	0.431229
Zm00001d044518	-1.12674	6.77962e-09	-0.741679	8.66217e-05	0.0158887	-0.607336	0.0214351	0.150325
Zm00001d047744	-3.16199	8.20803e-09	-1.86559	1.01966e-07	0.0727374	0.526951	0.169114	0.00256861
Zm00001d019593	-1.19596	8.94345e-09	-0.410643	0.0340001	0.0331108	-0.291582	0.184259	0.0176753
Zm00001d024437	-2.63233	9.66656e-09	-1.84219	4.80531e-06	0.145599	-2.15017	4.1003e-06	0.523027
Zm00001d027678	-1.1556	1.07381e-08	-1.33089	3.89475e-09	0.397474	-0.927756	8.82939e-05	0.0559705
Zm00001d007918	-1.16726	1.15476e-08	-1.46322	8.68471e-07	0.420586	-0.798495	0.0140839	0.167818
Zm00001d028419	-1.27513	1.28791e-08	-0.921665	2.56677e-06	0.168332	-1.00823	0.0186002	0.456751
Zm00001d029083	-1.02993	1.33966e-08	0.644372	0.00555386	0.00521057	-0.746081	0.000232205	0.0871307
Zm00001d031638	-1.31439	1.34198e-08	0.4313	0.148626	0.0314505	-0.474951	0.156376	0.0601089
Zm00001d013037	-1.57373	1.37535e-08	-1.33415	8.4288e-05	0.45519	-1.23076	0.00130489	0.258043
Zm00001d031078	-1.90801	1.62124e-08	-1.37668	0.000229703	0.366268	-2.37468	6.08324e-07	0.554624
Zm00001d014748	-1.15194	1.67647e-08	-1.31705	9.36609e-10	0.585771	-0.749403	0.000677262	0.289875
Zm00001d032854	-1.07559	1.7161e-08	-0.820726	8.68581e-05	0.455266	-1.17132	2.40849e-05	0.749882
Zm00001d000154	-1.09849	1.80709e-08	-0.823495	0.000331783	0.00811439	-0.879764	0.00181349	0.169568
Zm00001d053118	-1.0188	1.81843e-08	-1.29254	1.06298e-06	0.376331	-2.09953	4.6281e-09	0.0018131
Zm00001d010375	-1.90442	1.87033e-08	-1.10552	8.87864e-07	0.0905907	-0.211923	0.522487	0.0241768
Zm00001d029630	-1.49432	1.89695e-08	-0.772614	0.000111973	0.050097	-1.25554	2.55295e-08	0.380208
Zm00001d053133	-1.82816	1.98653e-08	-0.789886	0.0203132	0.0274873	-1.05827	0.0148375	0.197659
novel.1481	-1.45368	2.28287e-08	-1.18289	0.000824528	0.265597	-0.0564638	0.85534	0.000346596
Zm00001d027622	-1.05718	2.34185e-08	-0.384801	0.123268	0.122564	-0.269311	0.412137	0.0278676
Zm00001d010385	-2.40345	2.45657e-08	-1.53565	7.39224e-06	0.0328874	-0.124838	0.891415	0.0667417
Zm00001d035888	-2.28775	2.58764e-08	-1.16987	0.00153643	0.233735	-2.12302	1.57395e-07	0.661731
Zm00001d050834	-1.29086	2.63012e-08	-0.801993	0.000748105	0.132105	-0.682212	0.0551042	0.0921701
Zm00001d037165	-1.69688	2.7718e-08	-0.13136	0.65724	0.0303057	-0.117007	0.770404	0.010628
Zm00001d042047	-1.3463	2.87947e-08	-0.651211	0.0344769	0.0755903	0.161788	0.785963	0.0106792
Zm00001d022549	-1.76868	3.94609e-08	-0.726747	0.00677703	0.0354992	-1.14495	0.00163649	0.114782
Zm00001d009826	-1.42961	5.29458e-08	-1.20603	4.67929e-07	0.27688	-0.801198	0.00541457	0.114431
Zm00001d052744	-1.3418	5.44847e-08	-0.0049205	0.983855	0.0230509	-1.07486	8.30665e-07	0.11924
Zm00001d008853	-3.24448	5.591e-08	-0.372199	0.18379	0.00315094	-0.296426	0.547505	0.0208238
Zm00001d026042	-2.10165	5.60094e-08	-0.371372	0.245208	0.00268397	0.121688	0.795916	0.00517763
Zm00001d020069	-1.05768	5.89821e-08	-0.948551	3.59992e-05	0.746363	-1.66719	4.75633e-10	0.0468673
Zm00001d002393	-2.66482	6.05635e-08	-0.675817	0.0204576	0.014164	-0.720788	0.0496911	0.0146296
Zm00001d009939	-1.13844	6.17788e-08	-0.950173	1.11942e-06	0.524905	-1.03796	2.52213e-06	0.730395
Zm00001d024961	-1.23881	7.25672e-08	-0.178601	0.308586	0.00147622	-0.348211	0.0843254	0.00625446
Zm00001d032946	-1.00556	7.76067e-08	0.499648	0.00964154	0.00176343	-0.237012	0.418201	0.022281
Zm00001d022193	-1.78203	7.84391e-08	-1.57208	3.20869e-06	0.727612	-0.485355	0.09436	0.0364076
Zm00001d011644	-2.40772	8.94008e-08	-0.467763	0.154852	0.0304679	-1.55165	2.94874e-05	0.0610093
Zm00001d042658	-1.24869	9.00059e-08	-0.873518	0.00101563	0.279596	-0.699832	0.00344746	0.00602516
Zm00001d017326	-1.94707	9.01424e-08	-1.66642	7.28121e-07	0.335278	-0.794571	0.0662268	0.131252
Zm00001d004007	-1.1062	9.22291e-08	-0.531754	0.0213064	0.128589	-1.08286	6.33791e-06	0.863533
Zm00001d028469	-1.60078	9.48838e-08	-1.02597	0.00634598	0.253398	-1.25172	0.00120999	0.231412
Zm00001d020702	-1.00925	9.54339e-08	-0.852241	0.000624201	0.812565	-0.712495	0.0156869	0.297139
Zm00001d039347	-1.71007	9.63874e-08	-0.983632	0.00584376	0.122263	-2.34379	4.29585e-12	0.166801
Zm00001d019734	-1.43829	9.77829e-08	-0.894354	0.00255837	0.318805	-0.786422	0.00715076	0.0244339
Zm00001d022290	-1.79191	9.85905e-08	-0.319104	0.259425	0.0265566	0.413184	0.201337	0.00633668
Zm00001d002434	-1.76973	9.98055e-08	-0.38459	0.159153	0.00865769	-1.02088	0.0112337	0.215646
Zm00001d013554	-1.1329	1.07971e-07	-0.563492	0.00375188	0.0102905	-0.641887	0.0144178	0.119289
Zm00001d017606	-1.40097	1.24908e-07	-0.60025	0.0328477	0.0214311	-0.4474	0.113528	0.00570914
Zm00001d052016	-1.24936	1.49447e-07	-0.255371	0.285296	0.0140727	-1.11422	2.09384e-07	0.488212
Zm00001d014056	-3.19265	1.50949e-07	-1.75324	0.00054202	0.075514	-0.810543	0.0773122	0.0123764
Zm00001d038164	-1.87123	1.51035e-07	-1.79524	8.23495e-06	0.891346	-2.11487	4.75839e-09	0.744728
Zm00001d050837	-1.29734	1.56872e-07	-0.464654	0.0910081	0.112941	-0.924626	0.000500988	0.144286
Zm00001d016900	-2.21022	1.67472e-07	-0.364875	0.275117	0.0126164	-1.31499	0.0120111	0.235952
Zm00001d001832	-1.48591	1.75028e-07	-0.329891	0.170952	0.0316264	-0.932221	0.00150507	0.0699337
Zm00001d022032	-1.21615	1.76075e-07	-2.11348	1.80441e-08	0.136082	0.896776	0.0189298	0.0076307
Zm00001d025654	-1.46591	1.88239e-07	-0.615495	0.0556053	0.0237528	-1.33903	4.2642e-06	0.584262
Zm00001d040650	-1.19038	1.98863e-07	-0.0329644	0.902502	0.0296712	0.546491	0.0524484	0.0138074
Zm00001d047266	-1.8461	1.99383e-07	-0.343934	0.401022	0.0582313	-0.185099	0.600779	0.013613
Zm00001d043512	-1.09543	2.22071e-07	-0.0125948	0.955266	0.022531	-0.111345	0.66237	0.0182827
Zm00001d039657	-1.07046	2.37871e-07	-1.00383	9.72453e-05	0.862803	-0.833162	0.0147301	0.62705
Zm00001d038056	-1.82866	2.44515e-07	-0.843472	0.00398461	0.0454526	0.0274336	0.932314	0.00708716
Zm00001d039088	-2.25195	2.55823e-07	-1.3668	0.0800041	0.288774	-0.191499	0.835945	0.018525
Zm00001d035621	-1.3376	3.08769e-07	-0.0887784	0.701179	0.0286799	-0.180205	0.834816	0.593188
Zm00001d031736	-1.97629	3.33568e-07	-1.46377	7.74642e-05	0.0365934	-1.71354	3.23695e-07	0.508536
Zm00001d023199	-1.54058	3.41004e-07	-1.5838	4.36423e-07	0.871226	-1.68295	7.28212e-07	0.70384
Zm00001d041656	-2.68361	3.75456e-07	0.253203	0.777937	0.071416	-0.871098	0.373129	0.0770974
Zm00001d009667	-1.19192	3.91609e-07	-1.47565	4.58549e-07	0.446382	-0.797078	0.00983822	0.223113
Zm00001d014029	-1.36497	3.9527e-07	-1.49231	8.93666e-07	0.69706	-1.11514	0.00376718	0.78548
Zm00001d030941	-1.5781	4.2979e-07	-1.83464	3.52099e-09	0.292623	-1.35409	0.00484004	0.686197
Zm00001d050283	-1.08495	4.61031e-07	0.183021	0.383018	0.0141173	-0.697888	0.00138089	0.193567
Zm00001d021647	-1.99047	4.65416e-07	-0.0804881	0.669788	0.000855606	-0.225567	0.349631	4.10021e-05
Zm00001d001769	-1.09549	4.86352e-07	0.153166	0.541042	0.0060583	-0.00390051	0.987803	0.022626
Zm00001d014606	-1.86269	5.20277e-07	-0.0119719	0.979706	0.0293235	-0.723371	0.0853566	0.0356098
Zm00001d032906	-1.56461	5.25282e-07	-0.50726	0.101014	0.0394908	-0.553763	0.152422	0.0619347
Zm00001d040526	-1.89692	5.46925e-07	-1.02816	0.0027756	0.0458563	-0.842773	0.0529584	0.0135798
Zm00001d016570	-1.70015	6.32569e-07	-0.789444	0.0576106	0.0839919	-0.673631	0.069818	0.0328557
Zm00001d034611	-2.12411	6.38304e-07	-1.4759	0.000118539	0.22874	-0.68894	0.184525	0.00676984
Zm00001d051520	-1.51481	6.60136e-07	-0.568177	0.0248486	0.026946	-0.610683	0.0256003	0.0282778
Zm00001d040148	-1.67295	6.68356e-07	-0.698625	0.0183456	0.0460017	-0.275735	0.500733	0.103334
Zm00001d014123	-1.02626	6.794e-07	-1.81689	1.77635e-06	0.0633236	-0.614928	0.0484382	0.224701
Zm00001d041481	-1.10206	6.87472e-07	-0.583424	0.0377589	0.0942493	-0.711021	0.0193634	0.35125
Zm00001d041826	-1.83952	7.26938e-07	-0.928217	0.0120023	0.112171	0.514635	0.123703	0.00719226
Zm00001d002263	-1.91443	7.84802e-07	-0.0283195	0.940207	0.0108725	-0.507776	0.120899	0.00157259
Zm00001d032458	-1.34792	7.91243e-07	-1.13321	0.00061881	0.611215	-1.56516	9.0871e-05	0.495868
Zm00001d034978	-1.01655	8.20281e-07	-1.06262	0.000300761	0.823092	-0.479716	0.0503763	0.0892587
Zm00001d014335	-2.40297	8.20374e-07	-0.521922	0.246293	0.0165645	-1.81733	0.000439422	0.593311
Zm00001d024883	-1.11384	8.89227e-07	-0.62305	0.0220189	0.223867	-0.473264	0.0478325	0.0469307
Zm00001d021677	-1.71715	1.01743e-06	-0.549356	0.00968478	0.00364419	0.165807	0.627115	0.00742011
Zm00001d041220	-1.09745	1.02338e-06	-0.706105	0.00649141	0.344657	-0.458004	0.173942	0.167724
Zm00001d043596	-2.32885	1.05367e-06	-1.18607	0.00577115	0.177853	-0.692645	0.221478	0.0523662
Zm00001d012378	-1.17334	1.09246e-06	-1.4392	8.75595e-12	0.596888	-0.758596	0.0286521	0.290255
Zm00001d018119	-1.82264	1.19517e-06	-0.113875	0.771126	0.00806763	-0.219546	0.623237	0.0281738
Zm00001d024843	-1.02241	1.23266e-06	-1.18165	1.51964e-07	0.426384	-0.613873	0.0859755	0.331138
Zm00001d035080	-2.25819	1.27844e-06	-1.11501	0.048636	0.168177	-0.649629	0.389827	0.00734394
Zm00001d034453	-2.84729	1.27863e-06	-4.11705	0.00286396	0.842165	0.452997	0.537779	0.0308646
Zm00001d033271	-1.12978	1.35559e-06	-0.780088	0.00751753	0.473526	-0.112851	0.704097	0.0404727
Zm00001d019985	-1.69398	1.46767e-06	-1.21831	0.00401338	0.461584	-0.0645203	0.899449	0.015189
Zm00001d050705	-1.14526	1.55666e-06	-0.308658	0.220485	0.0159023	-0.023717	0.933714	0.0285327
Zm00001d040110	-1.11418	1.5691e-06	-1.00316	4.75313e-05	0.808417	-0.30059	0.315468	0.0984381
Zm00001d021683	-1.35699	1.58727e-06	-0.397928	0.0602746	0.0046349	-0.66242	0.06773	0.103827
Zm00001d006056	-6.45882	1.69707e-06	-0.527038	0.569266	NA	-3.34876	0.309419	NA
Zm00001d009187	-1.26521	1.7033e-06	-1.10241	0.000161396	0.699176	-0.76276	0.0834452	0.388028
Zm00001d010856	-2.54474	1.71167e-06	0.30619	0.64597	0.0229852	-0.648539	0.45545	0.0923635
Zm00001d003048	-1.24525	1.76818e-06	-0.145465	0.547012	0.014731	-0.0667625	0.805516	0.0116656
Zm00001d002013	-1.49282	1.78637e-06	-0.0772087	0.819133	0.00675547	-1.47204	0.00234992	0.871346
Zm00001d042934	-2.20456	1.80014e-06	-0.738609	0.0100941	0.00568512	0.389247	0.310008	0.00100177
novel.1776	-1.4812	1.84293e-06	-1.11516	0.0117747	0.763469	-0.928271	0.0151955	0.260503
Zm00001d016121	-2.08084	1.88415e-06	-1.47988	0.00161395	0.386548	-1.45753	0.000722414	0.188437
Zm00001d043544	-1.10555	2.0693e-06	-0.915884	1.79006e-08	0.172366	-0.921001	0.00154494	0.708165
Zm00001d030037	-1.07557	2.68376e-06	-0.565884	0.0128786	0.0743472	-0.710162	0.0660797	0.519816
Zm00001d028144	-1.05637	2.68377e-06	-0.46892	0.0214672	0.152631	-1.00208	0.000156521	0.857436
Zm00001d032825	-2.63324	3.05941e-06	-1.44516	2.88589e-06	0.0485294	-2.46526	8.03034e-09	0.918267
Zm00001d020811	-1.06011	3.06454e-06	-0.468553	0.134	0.245607	-1.02178	0.00990744	0.967606
Zm00001d043665	-1.13889	3.12785e-06	0.00903059	0.966264	0.0263302	-0.795724	0.00100679	0.382075
Zm00001d043853	-1.52112	3.46235e-06	-2.03872	9.66485e-10	0.372155	-1.2937	1.82953e-07	0.485155
Zm00001d016139	-1.59335	3.64246e-06	-1.44206	0.0191409	0.76851	-2.0986	4.59925e-05	0.332996
Zm00001d009167	-1.53151	3.74761e-06	0.842246	0.00462131	0.00298656	-0.134216	0.733639	0.0190473
Zm00001d000203	-1.79644	3.84376e-06	-1.75836	1.02734e-07	0.744999	1.01244	0.00424758	0.00441964
Zm00001d037170	-1.0165	3.88399e-06	-0.799395	0.000296912	0.370585	-0.0361748	0.915639	0.00255177
Zm00001d038450	-1.97183	3.91099e-06	-0.846654	0.0118119	0.00389604	-0.571673	0.170533	0.00763463
Zm00001d053406	-1.45078	3.92769e-06	-0.554983	0.102526	0.118261	-0.842981	0.0775436	0.538049
Zm00001d026388	-3.78561	3.97939e-06	-1.47264	0.0765581	0.0233897	-0.611956	0.259402	0.0137028
Zm00001d012574	-1.77909	4.13578e-06	-0.968412	0.0579583	0.159423	-1.23092	0.0256141	0.269359
Zm00001d026795	-1.85984	4.16231e-06	-1.13876	0.00549739	0.0726173	-1.43098	0.0272711	0.555845
Zm00001d026657	-1.39229	4.50857e-06	-1.78212	1.12019e-06	0.263975	0.0553545	0.877301	0.018918
Zm00001d007623	-2.13316	4.55461e-06	-0.931582	0.0403555	0.0311759	-0.392136	0.432998	0.0216679
Zm00001d010499	-1.32587	4.59726e-06	-1.10839	0.00792505	0.862854	-0.845374	0.00855633	0.0681199
Zm00001d011551	-1.39036	4.65747e-06	-1.02406	0.00405952	0.566913	-0.582869	0.0996207	0.00218545
Zm00001d046318	-1.23296	5.02823e-06	-0.756143	0.00656351	0.415194	-0.108696	0.808205	0.247529
Zm00001d005037	-1.33299	5.06476e-06	-1.82662	3.98214e-11	0.101928	-1.37467	3.91995e-07	0.933896
Zm00001d051314	-1.02848	5.21537e-06	0.0192758	0.934137	0.0110845	0.0137563	0.955419	0.000869323
Zm00001d029829	-2.07049	5.28004e-06	-0.793022	0.00796354	0.0915501	-0.34595	0.278392	0.026623
Zm00001d034671	-1.53554	5.45591e-06	-1.06568	0.00592668	0.347389	-0.948469	0.0691138	0.465271
Zm00001d042263	-1.17324	5.52744e-06	-0.378787	0.0609514	0.0381577	0.103906	0.696072	0.00256844
Zm00001d042749	-2.01307	5.61363e-06	-0.466308	0.179662	0.0165317	-1.11729	0.007265	0.0410977
Zm00001d017615	-1.14673	5.73598e-06	-0.230023	0.240212	0.00316678	-0.0942255	0.828651	0.248625
Zm00001d010007	-1.01245	5.98151e-06	-0.59679	0.0301122	0.174076	-0.357335	0.150294	0.0284045
Zm00001d024621	-1.15071	6.00788e-06	-1.37234	3.72092e-06	0.475591	-0.0694355	0.838596	0.0167426
Zm00001d040554	-1.24517	6.30767e-06	-0.738298	0.000137927	0.116553	-0.798399	0.00573038	0.239042
Zm00001d010838	-1.03591	6.48376e-06	-0.28948	0.265818	0.101749	-0.750648	0.00663835	0.314207
Zm00001d016242	-1.12298	6.67714e-06	-0.628472	0.00599533	0.218331	-0.869444	0.000329046	0.516968
Zm00001d006536	-1.13177	6.76944e-06	-0.720707	0.000864002	0.0489517	-0.693593	0.00479726	0.0418252
Zm00001d042581	-1.09421	6.87551e-06	0.444986	0.0321027	0.00716926	-0.2893	0.324905	0.0375873
Zm00001d002439	-1.68832	7.10873e-06	-0.23426	0.438634	0.00200621	0.293305	0.339527	0.000596126
Zm00001d043121	-2.72785	7.23121e-06	-0.927182	7.13091e-06	0.0362857	0.125947	0.657767	0.00728411
Zm00001d042359	-1.38702	7.33338e-06	-1.52814	4.43335e-05	0.463616	-0.231921	0.494594	0.0038732
Zm00001d052234	-1.01674	7.61555e-06	-1.52036	4.12888e-11	0.0618306	-1.4349	6.7437e-11	0.107847
Zm00001d042922	-1.27333	8.31361e-06	-0.743687	0.0221505	0.216981	-1.22402	0.00223247	0.905836
Zm00001d032911	-1.2974	8.45189e-06	-0.187017	0.452298	0.000349856	-1.3381	0.000167692	0.733443
Zm00001d000037	-1.79384	8.54704e-06	-0.435103	0.441866	0.0308549	0.431518	0.335599	0.0052547
Zm00001d024852	-2.49542	8.59605e-06	-2.28051	5.50913e-06	0.689901	-0.322406	0.553361	0.0910155
Zm00001d040285	-1.13759	8.93442e-06	-0.303097	0.187942	0.00181468	-0.373277	0.17136	0.0187329
Zm00001d005600	-1.41218	8.98181e-06	-0.482862	0.0862806	0.00138716	-0.332591	0.291931	0.0019448
Zm00001d051384	-1.47194	9.16594e-06	-2.02986	0.00225224	0.3464	0.30634	0.281995	0.00580757
Zm00001d024412	-1.15311	9.35289e-06	-0.817636	9.94405e-05	0.23177	-1.88651	1.31626e-10	0.0415413
Zm00001d052340	-1.26457	9.51083e-06	-1.10837	5.97802e-05	0.622185	-0.233907	0.404713	0.0174998
novel.58	-1.02936	9.94107e-06	-0.709966	0.00360839	0.133229	-0.703993	0.00119536	0.0136253
Zm00001d036357	-2.06238	9.98631e-06	-0.937212	0.0817129	0.334932	-1.44603	0.0169239	0.0464564
novel.1997	-2.10491	1.01009e-05	-0.648454	0.0700095	0.0362984	-0.37763	0.560944	0.0886411
Zm00001d019060	-2.29277	1.01881e-05	-0.852005	1.22265e-05	0.0116558	-1.19778	3.94197e-06	0.0307544
Zm00001d043024	-1.39714	1.04551e-05	-0.564919	0.0915237	0.115102	-0.352062	0.307667	0.0221041
Zm00001d002290	-1.69868	1.18182e-05	-0.542015	0.212097	0.0345517	-0.922057	0.0356963	0.0676129
zma-MIR168a	-1.61327	1.23397e-05	-1.22865	7.24345e-05	0.226498	-1.25777	0.000369964	0.443481
Zm00001d053001	-3.52884	1.28212e-05	-2.42141	0.00842136	0.923474	-0.0200503	0.97355	0.0703365
Zm00001d048520	-2.34799	1.37484e-05	-2.20738	0.000105659	0.713345	-2.3709	7.26746e-07	0.852812
Zm00001d053554	-1.63489	1.41519e-05	0.218628	0.532505	0.0299568	-0.523562	0.0992144	0.0287251
Zm00001d048268	-2.85113	1.41869e-05	-1.46363	0.0493148	0.0467516	-0.389933	0.545354	0.0295877
Zm00001d001230	-1.72765	1.62003e-05	0.090595	0.733698	0.0066162	-0.429239	0.326728	0.0200623
Zm00001d048949	-2.22715	1.68099e-05	-0.133961	0.40143	0.00240432	-1.67835	4.09294e-10	0.245594
Zm00001d007765	-1.01051	1.69627e-05	0.585591	0.353733	0.109884	-1.10686	0.208187	0.58573
Zm00001d018429	-1.3092	1.7326e-05	-1.18865	5.44292e-05	0.513706	-1.23824	0.000183468	0.880156
Zm00001d038341	-2.20156	1.75422e-05	-0.718905	0.30751	0.0642953	-0.751519	0.267091	0.119252
Zm00001d047457	-1.69143	1.75787e-05	-0.0786059	0.89495	0.0213319	-0.0329711	0.949649	0.000331651
Zm00001d046118	-1.00222	1.78117e-05	-0.856738	0.000377346	0.518744	-0.664501	0.00518276	0.0291423
Zm00001d006913	-2.36204	1.8305e-05	-0.864649	0.0167238	0.0413257	-0.512087	0.313921	0.00696744
Zm00001d044508	-1.54027	1.8484e-05	-1.09173	0.00695597	0.588517	-0.354221	0.464502	0.0444049
Zm00001d034104	-1.34262	1.85823e-05	-0.998951	0.00472755	0.795877	-0.42933	0.312001	0.0104345
Zm00001d017658	-1.69127	2.07309e-05	-1.39476	0.00413688	0.959364	-0.8633	0.00159748	0.118026
Zm00001d027979	-1.98303	2.10233e-05	-0.750472	0.00302085	0.0515162	-0.338941	0.413783	0.0324215
Zm00001d014666	-1.14138	2.10452e-05	-0.369394	0.200797	0.0915987	-0.655031	0.0370689	0.204967
Zm00001d042095	-1.44548	2.11515e-05	-0.489333	0.209542	0.0646215	0.151025	0.727244	0.00555422
Zm00001d036450	-1.81666	2.12417e-05	0.50868	0.174322	0.00944491	-0.60857	0.304558	0.185948
Zm00001d039364	-1.59085	2.22564e-05	-0.603068	0.00424881	0.0508276	0.160649	0.666172	0.00856439
Zm00001d006319	-1.99773	2.34666e-05	-2.38127	0.0288086	0.924599	-1.28129	0.0209009	0.287469
Zm00001d036164	-4.40009	2.48463e-05	-0.865221	0.00101039	0.0154751	-1.41614	4.81513e-05	0.0304149
Zm00001d037759	-1.44577	2.63871e-05	-0.727569	0.0226296	0.164817	-0.66719	0.0388739	0.0464963
Zm00001d030165	-1.67662	2.8015e-05	-0.00695593	0.986672	0.0204133	-0.328282	0.527586	0.0418224
Zm00001d000196	-1.03181	3.00877e-05	-0.292634	0.17525	0.00387448	-0.507353	0.17907	0.182419
Zm00001d022192	-3.10586	3.03208e-05	-2.68181	0.00289867	0.713753	-1.6706	0.0259652	0.284006
Zm00001d039799	-1.1487	3.37588e-05	-0.56938	0.062574	0.198127	-0.489493	0.140023	0.0157311
Zm00001d053117	-1.34114	3.49425e-05	-1.96507	0.000202454	0.1766	-1.50908	0.00398788	0.536692
Zm00001d035462	-1.61025	3.54433e-05	-1.95994	3.36312e-06	0.353382	-0.132706	0.806171	0.0348371
Zm00001d004072	-1.20098	3.65153e-05	-0.0692471	0.822214	0.0533282	-0.979503	0.02947	0.508285
Zm00001d002133	-1.16754	3.77423e-05	-1.95243	0.000100066	0.0941856	1.30034	0.00496221	0.0180656
Zm00001d003279	-4.8457	3.80684e-05	2.29809	0.0487916	0.049399	-2.8351	0.0454362	0.100644
Zm00001d020257	-1.27931	4.06693e-05	-0.459059	0.140367	0.0126428	-0.183233	0.611672	0.0142007
Zm00001d050860	-1.00962	4.12277e-05	-0.308416	0.271842	0.0258803	-1.84288	2.02717e-09	0.0281398
Zm00001d014328	-1.00805	4.40083e-05	-0.635517	0.0272874	0.318215	-0.531202	0.100242	0.0476207
Zm00001d021929	-1.06541	4.5903e-05	-0.180628	0.594633	0.035459	-0.704941	0.00879885	0.068023
Zm00001d011922	-2.04625	4.91945e-05	0.597642	0.10466	0.0112704	-0.437004	0.357522	0.0336708
Zm00001d016009	-1.00538	4.96055e-05	0.558236	0.0262496	0.0184043	-0.470701	0.144079	0.0833146
Zm00001d018106	-2.08117	5.00819e-05	-0.476688	0.211366	0.00857506	0.319421	0.45552	0.00510978
Zm00001d045092	-2.2001	5.28151e-05	-0.204202	0.691426	0.0244873	-0.172827	0.749745	0.00140532
Zm00001d001976	-3.25365	5.58422e-05	-0.993646	0.0164025	0.0406725	-1.14276	0.0644738	0.0864767
Zm00001d041743	-1.83673	5.68885e-05	-1.49553	0.00696392	0.860872	-1.69259	0.000104068	0.637176
Zm00001d049438	-1.35655	5.69866e-05	-0.800188	0.0129462	0.246883	-0.615134	0.209808	0.343477
Zm00001d050798	-2.99717	5.80411e-05	-2.29788	8.91998e-05	0.482861	-0.495043	0.462743	0.0413197
Zm00001d018417	-1.88926	5.89408e-05	-0.298377	0.505559	0.00546912	-0.725122	0.266312	0.000180034
Zm00001d042244	-1.88091	5.98539e-05	-0.280754	0.261493	0.0192801	-0.927674	1.10026e-05	0.00692774
Zm00001d044541	-1.08874	6.0252e-05	-0.682543	0.156025	0.964885	-1.34731	0.000748384	0.451102
novel.1621	-1.80425	6.03086e-05	-0.552106	0.158099	0.0105258	-1.97472	0.00200544	0.550237
Zm00001d017422	-1.06293	6.07322e-05	-0.929531	0.00199172	0.485065	-0.191192	0.566148	0.0187738
Zm00001d006193	-1.53905	6.13155e-05	-0.599659	0.12711	0.117429	-0.991369	0.00514699	0.292815
Zm00001d036875	-1.31301	6.16977e-05	-0.625904	0.184541	0.375886	-0.969163	0.110018	0.704845
Zm00001d011079	-2.29274	6.20863e-05	-1.69255	8.29999e-05	0.145806	-0.18944	0.722502	0.0235737
Zm00001d011133	-1.52491	6.30232e-05	-1.64918	2.29801e-10	0.686911	-1.04413	0.000383601	0.0985528
Zm00001d007753	-1.62395	6.5242e-05	-1.15503	3.02697e-10	0.0373041	-1.49001	1.02006e-08	0.666851
Zm00001d011886	-1.14575	6.54911e-05	0.29904	0.164329	0.00691768	0.254725	0.373138	0.00858372
Zm00001d047259	-2.46338	6.65621e-05	-0.71855	0.0919537	0.0804317	-0.802119	0.0952826	0.0712222
Zm00001d016992	-1.07954	7.00836e-05	-0.451751	0.0641785	0.0562186	0.0697387	0.80937	0.017994
Zm00001d040152	-6.01577	7.37161e-05	-1.14829	0.435453	NA	-1.55081	0.419636	NA
Zm00001d048227	-1.1648	7.46571e-05	-1.06733	1.69395e-05	0.491571	-0.561146	0.0703427	0.0494594
Zm00001d033029	-2.6317	7.68082e-05	-1.27265	0.111528	0.536996	-1.32148	0.168742	0.290107
Zm00001d033943	-3.21521	7.94506e-05	-0.330978	0.5361	0.00724171	0.59897	0.355683	0.0111043
Zm00001d028651	-1.59928	8.61629e-05	-1.23916	4.52754e-14	0.134414	-2.31848	1.11314e-14	0.158373
Zm00001d020652	-1.24356	8.9831e-05	-0.760617	0.0100385	0.174492	-0.724376	0.122548	0.440623
Zm00001d042554	-3.59298	9.14601e-05	-1.4433	0.0286049	0.0677491	-2.73039	0.00059999	0.881884
Zm00001d011315	-1.88799	9.27617e-05	-1.1954	6.51929e-05	0.228419	-1.72899	1.83049e-05	0.775876
Zm00001d035918	-1.0964	9.2798e-05	0.134215	0.755876	0.098142	0.525749	0.109095	0.0134942
Zm00001d020789	-1.15178	0.000102639	-0.522327	0.0747306	0.209083	-0.7116	0.0578125	0.354514
Zm00001d003485	-1.91556	0.000105893	-1.22346	0.0673719	0.078041	0.117711	0.816183	0.00374111
Zm00001d008190	-1.39133	0.000106041	-0.382222	0.15098	0.106449	-0.664927	0.121969	0.30478
Zm00001d046634	-1.64719	0.000108439	-2.21365	2.38836e-07	0.265628	-0.668598	0.0711761	0.0180064
Zm00001d010725	-1.23348	0.000111014	0.119551	0.731287	0.0102625	0.794125	0.0275038	0.00465604
Zm00001d044387	-2.67764	0.000113455	0.386995	0.714246	0.0264569	0.414196	0.456325	0.00460712
Zm00001d021048	-1.86581	0.00011547	-0.0100952	0.989251	0.325089	-1.18904	0.00881439	0.248934
Zm00001d032909	-1.08575	0.000119517	-0.680803	0.0316231	0.254388	-0.788897	0.0146972	0.518894
Zm00001d016635	-1.21034	0.000119593	-0.749767	0.0202348	0.29447	-0.614377	0.0374782	0.0785591
Zm00001d040725	-1.407	0.00012222	-0.758798	0.0209127	0.082114	-0.24522	0.498659	0.0108427
Zm00001d028816	-2.03608	0.000123291	-0.996457	6.26076e-11	0.0281494	-1.45757	8.70105e-14	0.18245
Zm00001d044435	-1.16506	0.000130751	-0.367815	0.209613	0.0131652	-0.341838	0.46447	0.037011
Zm00001d007714	-2.00282	0.000140294	-1.16897	0.00254001	0.018769	-0.417634	0.387658	0.00574614
Zm00001d052254	-2.04489	0.00015189	-0.763678	0.0791055	0.0450465	-0.145122	0.740611	0.0095089
Zm00001d050102	-5.80298	0.000152214	-2.17146	0.237843	NA	0.725067	0.567006	NA
Zm00001d019277	-2.9604	0.000152469	-2.56438	1.43278e-08	0.715314	-2.24573	1.91157e-05	0.325179
Zm00001d010217	-1.02434	0.000170555	-0.301011	0.314878	0.0709505	-0.558091	0.13775	0.35438
Zm00001d049061	-1.63796	0.000178107	-1.8129	2.43666e-06	0.542896	-0.490797	0.287351	0.042418
Zm00001d015226	-1.00976	0.000180643	-0.650917	0.0568633	0.235323	-0.591605	0.176184	0.484518
Zm00001d013550	-2.13223	0.000194754	-1.17216	0.0636401	0.0145249	-1.21227	0.153588	0.577061
Zm00001d053746	-1.40171	0.000196072	-0.797141	0.0121983	0.18345	0.171343	0.736206	0.0993647
Zm00001d052152	-1.47264	0.000196352	-1.04373	0.0172623	0.447682	0.650575	0.281649	0.00920197
Zm00001d031158	-3.76521	0.000196545	-0.253395	0.205966	0.000576057	-2.41275	0.00031559	0.0266237
Zm00001d026500	-1.00588	0.000200658	-1.38623	2.24242e-06	0.283361	-1.20885	0.0052796	0.474937
Zm00001d003545	-1.13103	0.000204	-0.715724	0.00912452	0.0972636	-0.0756407	0.801793	0.020047
Zm00001d020017	-1.21873	0.000204526	-0.85415	0.00295407	0.310226	-1.49738	1.34087e-07	0.255776
Zm00001d050805	-1.59804	0.00020657	-0.600863	0.0318444	0.0369891	-0.57714	0.118736	0.0237849
Zm00001d012109	-1.62901	0.000210748	-0.690618	0.0189077	0.0408099	-1.57042	0.000629475	0.974016
Zm00001d051637	-3.21638	0.000222102	-0.0916672	0.935239	0.0257413	2.22185	0.14178	0.0677699
Zm00001d015347	-1.6239	0.000222477	-0.841999	0.0951641	0.125192	-0.500566	0.450063	0.144684
novel.1193	-3.35628	0.000225417	0.997369	0.279863	0.0161962	-0.148407	0.850668	0.0347039
Zm00001d045972	-1.14079	0.000230138	-0.690199	0.0233893	0.145159	-0.39544	0.258098	0.0972988
Zm00001d000175	-1.00205	0.000232942	-0.943092	0.00112371	0.880442	-0.364622	0.187365	0.02026
Zm00001d035214	-2.39519	0.000234712	-1.53378	0.00567136	0.158535	-0.71012	0.165538	0.0351982
Zm00001d048202	-1.11027	0.000243393	-0.508698	0.108518	0.0809111	-0.834856	0.0049322	0.423099
Zm00001d040991	-1.6366	0.000257995	-0.0628501	0.865743	0.0140817	-0.701302	0.10623	0.0769516
Zm00001d038465	-1.8901	0.000262732	-1.99731	0.00450922	0.758997	-1.5794	0.00035634	0.405912
Zm00001d038551	-1.70051	0.00027754	-0.465261	0.210876	0.0685933	-0.844374	0.0258643	0.077551
Zm00001d021425	-1.4052	0.000319076	0.0721314	0.843172	0.0116225	-0.709425	0.125412	0.191535
Zm00001d044259	-1.05941	0.000326564	-0.763234	0.0341819	0.596735	-0.680111	0.032667	0.388209
Zm00001d013261	-1.00022	0.00034679	-0.473911	0.288608	0.735988	-0.789437	0.16338	0.949049
Zm00001d043200	-1.26224	0.00034741	-0.186689	0.606898	0.104605	-0.375779	0.23123	0.079253
Zm00001d038563	-1.35297	0.000353811	0.616864	0.27962	0.0575305	0.889629	0.0609892	0.0117221
Zm00001d020692	-1.10774	0.00035613	-0.958324	0.00386554	0.766591	-0.553227	0.176799	0.292994
Zm00001d034103	-1.31444	0.000360914	-0.725743	0.0183232	0.180753	-1.24371	0.00320526	0.956648
Zm00001d047114	-1.10423	0.000361945	-0.614076	0.0231863	0.418223	0.543392	0.0344686	0.00448562
Zm00001d044105	-1.48181	0.00036221	-1.11552	0.0150466	0.530245	-0.837291	0.135731	0.631473
Zm00001d047418	-2.1997	0.000363226	-1.62475	1.92377e-05	0.298386	-1.865	0.000944046	0.384636
Zm00001d029357	-1.0729	0.000368566	-2.07937	2.27995e-09	0.037384	-0.834153	0.052433	0.62773
Zm00001d006263	-1.64902	0.000370587	-0.581614	0.409234	0.387832	0.544284	0.401594	0.00640322
Zm00001d037715	-1.49198	0.000377016	-0.049127	0.875855	0.00513085	-0.321318	0.491777	0.0643974
Zm00001d030498	-1.23325	0.000378473	-0.469555	0.312231	0.39745	-1.45806	0.00422885	0.789464
Zm00001d005439	-3.60839	0.000380021	-2.67403	0.0274003	0.527887	-1.60724	0.0726113	0.11556
Zm00001d013177	-1.41678	0.00038241	-0.630732	0.0994326	0.21045	-0.0370842	0.921219	0.0233361
Zm00001d044110	-1.0169	0.000384776	-0.730604	0.0142144	0.00435749	-0.191753	0.649631	0.029632
Zm00001d052492	-1.04961	0.000418157	-0.963041	0.00334426	0.834618	-0.111378	0.753037	0.0330934
novel.760	-1.06593	0.000421782	-1.90171	9.9578e-07	0.0298981	-0.140745	0.71263	0.016198
Zm00001d007625	-2.05297	0.00044435	-0.475338	0.357308	0.0337994	-2.51784	4.30702e-05	0.203459
Zm00001d047330	-1.67922	0.00044458	-1.48366	0.00495993	0.957346	0.357772	0.516627	0.0634798
Zm00001d043257	-1.44851	0.000457295	-0.620352	0.0165801	0.189163	-0.715891	0.0412325	0.237993
Zm00001d048660	-5.81139	0.000462587	-1.20849	0.520629	NA	-1.39371	0.693362	NA
Zm00001d029680	-1.50689	0.000467412	0.724767	0.0148946	0.019623	0.711483	0.0296914	0.0168416
Zm00001d027932	-1.24228	0.000468637	-1.37742	0.000941506	0.849048	0.880489	0.044614	0.0277909
Zm00001d017140	-5.08452	0.000472336	2.45076	0.00029851	NA	-1.01755	0.195809	NA
zma-MIR408b	-3.31968	0.000492834	-0.621061	0.333668	0.00927854	-0.286675	0.579429	0.00680718
Zm00001d021226	-2.39597	0.0004987	-1.77865	0.00986691	0.71551	-0.421556	0.542076	0.00339929
Zm00001d002736	-1.26478	0.000528092	0.178472	0.588118	0.00718917	-1.02367	0.00459354	0.669573
Zm00001d019925	-5.49446	0.000532182	1.55028	0.49897	NA	1.51888	0.617949	NA
Zm00001d052390	-1.23893	0.000532859	0.00188442	0.996329	0.0290558	-1.48935	0.0491418	0.615028
Zm00001d010313	-1.6227	0.000534819	-2.06299	0.00192854	0.317362	1.14348	0.0134108	0.000845712
Zm00001d041584	-1.48516	0.000540603	-0.12863	0.739793	0.00200339	0.322244	0.529426	0.00324009
Zm00001d018738	-1.81557	0.000540876	-0.161386	0.47801	0.0122113	-0.58296	0.0393979	0.00324542
Zm00001d013281	-2.61105	0.000558906	-0.180707	0.747507	0.0292107	0.305972	0.779681	0.0485412
Zm00001d037398	-1.1599	0.00056532	0.342665	0.331498	0.0362614	-0.443563	0.381857	0.0657463
Zm00001d003924	-1.25889	0.000566734	0.182775	0.616082	0.00644014	0.499655	0.121902	0.00371979
Zm00001d026915	-1.02725	0.000583442	-0.97081	0.00250359	0.849293	-0.239657	0.369257	0.0437214
Zm00001d031880	-1.63449	0.000590722	-0.591483	0.169257	0.0113844	0.492911	0.275571	0.00201075
Zm00001d043455	-1.05445	0.000595871	0.00802102	0.972449	0.0500747	-0.829294	0.0321503	0.707296
Zm00001d012492	-1.2902	0.000616406	-1.1543	0.00023793	0.611788	0.0247454	0.937806	0.0351389
novel.2682	-1.42564	0.00061677	-0.391015	0.204891	0.0797166	-0.245095	0.442853	0.0163597
Zm00001d050885	-1.56499	0.000621035	0.201594	0.617285	0.0192085	-0.58742	0.213123	0.11124
Zm00001d037630	-2.01573	0.000682955	-0.319473	0.389137	0.0455014	-1.22839	0.0211015	0.161254
Zm00001d036197	-1.86585	0.000691904	-1.38418	0.00800087	0.101429	-1.1519	0.0353307	0.211383
Zm00001d044069	-5.03471	0.000699444			NA	-0.670157	0.755784	NA
Zm00001d039643	-1.18862	0.000704467	0.169176	0.561692	0.0264206	0.34293	0.378824	0.0277166
Zm00001d019411	-1.62837	0.000735011	0.22436	0.419445	0.00392749	-0.86175	0.0187977	0.0430684
zma-MIR167b	-1.81936	0.000736416	-0.723634	0.0992461	0.0856067	-0.129574	0.76272	0.0249352
Zm00001d043587	-1.1661	0.000745379	-0.62077	0.1142	0.0709196	-0.521989	0.132002	0.00528001
Zm00001d014329	-1.8231	0.000746596	-1.03671	0.0683787	0.694095	-1.31761	0.050546	0.220534
Zm00001d007381	-1.35182	0.000760541	0.0361401	0.86328	0.0254118	-0.809541	0.0353151	0.309552
Zm00001d006591	-1.07186	0.00076099	-0.67778	0.0380016	0.251081	-0.684024	0.0772087	0.379479
Zm00001d044385	-1.37079	0.000792397	-0.864746	0.160731	0.217437	-2.18592	0.00147083	0.223043
Zm00001d048950	-2.29974	0.000793582	0.278038	0.14848	0.000889195	-1.7846	2.69932e-09	0.174206
Zm00001d020442	-1.2746	0.000795187	-0.955257	0.0140015	0.411669	-1.54613	0.000117973	0.536655
Zm00001d016948	-2.29462	0.000808787	-1.10133	6.99428e-06	0.0832944	-0.433131	0.23428	0.0535841
Zm00001d001456	-1.57169	0.00080894	0.268473	0.543461	0.022251	-0.140667	0.71201	0.0407142
Zm00001d014121	-4.05791	0.000811483	-0.878093	0.159979	0.0487555	-2.33257	4.42875e-08	0.128473
Zm00001d006653	-2.74665	0.000814397	-0.593263	0.568712	0.0980066	-1.18264	0.192257	0.77356
novel.2861	-5.01371	0.000835493	-0.151334	0.78527	NA	-0.00237605	0.997268	NA
Zm00001d006315	-1.13048	0.000837498	-0.737339	0.0219504	0.392151	0.233484	0.403842	0.0114815
Zm00001d037969	-1.10261	0.000855864	-0.862229	0.000757361	0.523203	-0.51606	0.0625205	0.178877
Zm00001d038918	-1.0536	0.000865449	-0.681984	0.0460152	0.231746	-0.134955	0.721321	0.0575641
Zm00001d034095	-2.0293	0.000868616	-0.0176332	0.9527	0.0189559	-1.94234	6.03609e-12	0.632882
Zm00001d020100	-1.02644	0.000872043	0.629424	0.0534007	0.00707019	0.513714	0.0788486	0.00342527
Zm00001d043951	-1.67322	0.000920048	-0.874262	0.0590176	0.135201	-0.63351	0.191024	0.105285
Zm00001d006526	-1.4136	0.000923142	-0.982758	0.00247255	0.280976	-0.386483	0.375623	0.0589632
novel.2401	-1.11423	0.000949328	-0.995308	0.00238245	0.715935	-0.675551	0.117314	0.197456
Zm00001d009684	-1.39027	0.000951621	-0.960445	0.0210456	0.254631	-0.325598	0.496481	0.0222983
Zm00001d000688	-1.75265	0.000995816	-0.680299	0.19485	0.206753	-0.293774	0.70489	0.122807
Zm00001d000001	-1.35672	0.000997851	0.159509	0.375184	0.020812	-0.00249062	0.993197	0.0322786
Zm00001d049288	-3.3151	0.0010076	-0.0514433	0.870713	0.0451247	-1.30547	0.00123022	0.106231
Zm00001d023617	-2.29923	0.00105275	-0.559938	0.554311	0.0242285	-0.0758701	0.910256	0.178336
Zm00001d007191	-1.80606	0.00105408	-1.45379	0.0158186	0.562635	-0.648304	0.319964	0.0479278
Zm00001d029604	-1.12557	0.00105719	-1.64918	9.72032e-06	0.336825	0.461772	0.187094	0.0284406
Zm00001d037005	-2.14231	0.00108584	0.0247672	0.911663	0.000993927	-0.145399	0.62124	0.000309934
Zm00001d038597	-2.30006	0.00109731	-1.473	0.034497	0.2837	-1.1414	0.201038	0.17281
Zm00001d016684	-1.9779	0.00110644	-0.352748	0.333147	0.00614284	-0.0195142	0.973018	0.0489115
Zm00001d033583	-5.16579	0.00112621	-1.83777	0.648927	NA	-8.36714	2.72255e-10	NA
Zm00001d038665	-2.26693	0.00112937	-5.22684	1.73989e-05	NA	0.752568	0.4097	0.0924311
Zm00001d029052	-1.51822	0.00113842	-0.958062	0.0618571	0.347271	0.203353	0.703773	0.0130831
Zm00001d005456	-1.31692	0.00118514	-0.537722	0.13132	0.0385416	-1.08157	0.00788854	0.642128
Zm00001d046142	-1.75141	0.00119574	-4.86068	0.00137429	NA	-2.05065	0.00642243	0.609653
Zm00001d047779	-1.30173	0.00125759	-0.734814	0.0330069	0.229072	-1.10166	0.0015961	0.487952
Zm00001d033455	-1.75551	0.00127222	0.170634	0.374473	0.00157809	-0.746067	0.19396	0.0120568
Zm00001d037528	-2.02105	0.00133164	-0.454172	0.447069	0.13025	1.1373	0.0925557	0.0251026
Zm00001d003301	-1.55852	0.00136873	-1.89468	0.0258076	0.747278	-0.271445	0.703632	0.16887
Zm00001d040252	-1.06026	0.001399	-1.34714	0.012607	0.443051	-1.39212	0.00405174	0.37421
Zm00001d034461	-2.28455	0.0014372	-0.911368	0.307902	0.161771	0.521002	0.579883	0.10729
Zm00001d025055	-1.26763	0.00145903	0.485032	0.291135	0.000665629	0.57386	0.256882	4.66347e-05
novel.1299	-4.37488	0.00145934			NA	3.67261	0.052853	NA
Zm00001d020725	-1.1436	0.00158369	-0.773091	0.158352	0.927659	-0.119183	0.865404	0.509981
Zm00001d033061	-1.60441	0.00161148	0.501253	0.556885	0.0554305	0.733884	0.0357629	0.0380926
Zm00001d027740	-3.81875	0.00161265	3.93785	0.00576017	NA	-1.49808	0.665683	NA
novel.359	-1.68394	0.00161463	-0.933585	0.157914	0.470311	0.240973	0.571125	0.0100868
Zm00001d021892	-3.29549	0.00162309	-1.40536	0.365023	0.00947646	-3.20245	0.0919252	NA
Zm00001d027853	-1.81329	0.00165749	-1.2677	0.00142628	0.449002	-1.78236	0.00139438	0.738842
Zm00001d041794	-1.50975	0.00166277	-2.80288	5.40211e-10	0.0417303	2.11982	2.54649e-09	0.00063092
Zm00001d011164	-1.28369	0.00166547	-1.46806	0.00256695	0.759993	-0.472897	0.414852	0.12849
Zm00001d042541	-1.47444	0.00168104	-1.07217	6.12932e-07	0.359206	0.778932	0.000283929	0.00587658
Zm00001d036539	-3.51656	0.00169829	0.440883	0.39236	0.0405935	-3.54137	3.29451e-06	0.769119
Zm00001d020071	-1.15363	0.00173169	0.261295	0.396262	0.00198733	-0.0661656	0.865128	0.0102461
Zm00001d024414	-5.26029	0.00178219	5.14325	0.189583	NA	-1.32861	0.646737	NA
Zm00001d037057	-1.2945	0.00183228	-1.81439	1.98259e-05	0.117086	0.242128	0.579865	0.0199919
Zm00001d017045	-1.07398	0.00183605	0.918944	0.00860011	0.00138292	0.240181	0.532825	0.0320332
novel.1738	-5.26611	0.00185218	-0.0336334	0.991843	NA	-0.718477	0.730053	NA
Zm00001d026512	-1.57731	0.00188287	-0.576069	0.277345	0.327713	-0.375308	0.533048	0.0739052
Zm00001d005437	-1.16559	0.00198469	-0.172143	0.6626	0.0805475	-0.159044	0.593439	0.0308661
novel.597	-5.19015	0.00199355	-3.63612	0.120156	NA	-1.34132	0.303425	NA
novel.1285	-1.42183	0.00204465	-0.0957118	0.846672	0.0838589	-0.293175	0.488335	0.0228008
Zm00001d014947	-1.50395	0.00205363	-1.47838	6.34296e-09	0.943318	0.116442	0.603739	0.0124956
Zm00001d027948	-1.20264	0.00211057	-1.38867	2.83262e-05	0.557643	-0.581412	0.123012	0.138434
Zm00001d017486	-4.68697	0.00214388	-2.22749	0.179616	NA	-2.03665	0.36809	NA
Zm00001d026184	-2.39935	0.00215362	0.00353118	0.996181	0.0107381	0.724392	0.369971	0.0305515
Zm00001d015227	-1.57968	0.00216727	-0.710634	0.0959379	0.0118128	0.276965	0.427438	0.000688795
Zm00001d018701	-1.1874	0.00222482	0.147659	0.580947	0.0343719	-1.2456	0.000209953	0.898254
Zm00001d030174	-1.81078	0.00223438	-0.858317	0.0507856	0.0360587	-1.1283	0.110349	0.182293
Zm00001d041744	-4.11136	0.00226996	-1.87194	0.00667071	0.2557	-0.661096	0.355476	0.00657916
Zm00001d050317	-1.03117	0.00228856	-0.268387	0.450109	0.0450555	-1.05928	0.00259528	0.975618
Zm00001d031730	-1.01556	0.00235021	-0.633099	0.0112396	0.0832249	0.594648	0.0269893	0.00196996
Zm00001d052089	-2.08568	0.00241238	-1.24639	0.0306325	0.328919	0.160076	0.76785	0.0191956
Zm00001d042758	-1.06722	0.00243128	-2.04747	0.000275429	0.0679002	-0.681793	0.192967	0.220574
Zm00001d025360	-1.03194	0.00244513	-1.25152	9.01892e-07	0.639268	-1.72766	3.2138e-07	0.213697
Zm00001d043375	-1.50023	0.0024546	-0.381995	0.280231	0.0465664	-0.594856	0.578794	0.035122
Zm00001d047512	-2.4961	0.0024883	-0.280978	0.800189	0.102382	0.659155	0.483843	0.0298438
Zm00001d047334	-2.17681	0.00249704	-1.13966	0.0362142	0.371623	0.1333	0.853756	0.175438
Zm00001d002262	-1.12375	0.00252174	-0.94515	0.0206262	0.514779	-1.30364	0.000444014	0.437049
novel.1837	-1.54523	0.00252527	0.0797358	0.823962	0.00253271	0.574564	0.372589	0.0220056
Zm00001d035835	-1.12119	0.00253708	-0.520092	0.0593556	0.292085	-0.747773	0.012376	0.378251
Zm00001d009116	-1.20286	0.00263517	-0.472576	0.247646	0.440686	-0.17851	0.561392	0.113573
Zm00001d025146	-4.80334	0.0026378	0.217695	0.632331	NA	-0.62006	0.37536	NA
Zm00001d000238	-1.11892	0.00265834	0.117533	0.721134	0.0184831	-0.938583	0.028965	0.952868
Zm00001d046859	-1.32371	0.00267688	-0.727233	0.0864525	0.449882	-0.522034	0.36042	0.541029
Zm00001d041853	-1.20895	0.00291236	-0.102856	0.771389	0.0548567	-1.21967	0.000558171	0.884313
Zm00001d049781	-1.137	0.00292508	0.124917	0.768124	0.109761	0.635611	0.0501044	0.00724878
Zm00001d023811	-1.40031	0.00294309	-0.066515	0.732781	0.017337	-1.206	5.20641e-09	0.457196
Zm00001d032868	-1.10802	0.00298415	-0.100872	0.741556	0.0069439	0.494802	0.271476	0.00375193
Zm00001d002871	-2.0257	0.00300177	-1.2098	0.189316	0.193426	4.60913	0.000828303	0.00107813
Zm00001d024772	-1.28139	0.00302806	0.0445984	0.909362	0.00639537	0.123757	0.75002	0.00178248
Zm00001d037611	-1.132	0.00303352	0.0861859	0.741069	0.0435651	-0.478531	0.297907	0.347961
Zm00001d029194	-2.55439	0.00318331	-1.62956	0.151097	0.154097	-1.39969	0.100301	0.125213
novel.2857	-1.37221	0.00324994	-2.28082	0.000674082	0.238133	-0.945605	0.0995126	0.559305
Zm00001d011755	-5.04036	0.00328097	-2.07639	0.0122504	NA	-1.48957	0.247456	NA
Zm00001d012322	-1.09121	0.00328241	-0.867357	0.00648865	0.442042	-2.23356	5.51498e-11	0.0132928
novel.2930	-1.66559	0.00331399	0.249193	0.60892	0.0352857	0.712395	0.159593	0.0249457
Zm00001d010586	-1.83804	0.00341907	1.13193	0.300753	0.0278035	0.424417	0.716523	0.235474
Zm00001d052963	-4.5365	0.00359049	-0.215759	0.511216	NA	-1.31677	0.0286006	NA
Zm00001d025310	-1.90042	0.00369978	-0.128064	0.801931	0.0419553	-0.587671	0.328446	0.0477772
Zm00001d028266	-1.36462	0.00375015	-0.39584	0.603692	0.00646201	0.783697	0.363719	0.060271
Zm00001d049290	-2.55307	0.00380399	-0.366552	0.453667	0.118126	-0.580037	0.222232	0.0663581
Zm00001d030737	-1.31277	0.00385623	-0.712242	0.0398832	0.0583363	-0.866349	0.0233171	0.11132
Zm00001d002042	-5.05507	0.00392196	4.41345	0.0483996	NA	-2.85009	0.122676	NA
Zm00001d002845	-1.03216	0.00397137	-0.306124	0.331296	0.0859634	-1.56048	0.00982663	0.304065
Zm00001d011246	-1.00706	0.00398859	-0.389198	0.383146	0.048806	-1.06142	0.0758348	0.787293
novel.1856	-5.66043	0.00410375	-0.0693235	0.716414	9.03805e-05	-2.42404	0.177706	0.023072
novel.33	-2.00071	0.00416761	-0.105335	0.886783	0.00623086	0.306858	0.646211	0.000615564
Zm00001d045388	-1.04684	0.00417891	-1.40147	0.00348497	0.181447	-1.41325	0.0191398	0.320422
Zm00001d027486	-1.45268	0.00418967	-1.30307	0.0697216	0.834986	-0.947774	0.0182402	0.240496
Zm00001d027499	-1.10663	0.00426984	-0.252774	0.467959	0.0264543	-0.694508	0.11578	0.12057
Zm00001d037894	-2.37191	0.00438704	0.466597	0.644537	0.0504339	1.81387	0.173156	0.051282
Zm00001d009595	-1.10805	0.00447498	0.389301	0.29281	0.0208144	-0.147193	0.718339	0.0439616
Zm00001d051368	-2.16499	0.00453023	-1.31063	0.109091	0.304023	-1.25458	0.0302912	0.303788
Zm00001d010284	-1.22715	0.00453782	-0.144612	0.583525	0.0692	-0.882708	0.00495372	0.351648
zma-MIR398a	-2.05983	0.00460242	-0.869196	0.147795	0.351633	-0.246581	0.624534	0.0212604
novel.620	-2.27297	0.00461648	0.730316	0.0188367	0.0215097	-0.335744	0.593975	0.2253
Zm00001d040057	-2.38128	0.00467846	-1.49811	0.0584305	0.194052	1.58068	0.0754755	0.0180515
Zm00001d014888	-1.09976	0.0046872	0.0205419	0.951783	0.115832	-0.44325	0.147311	0.144159
Zm00001d023768	-1.6342	0.00471201	-0.0309969	0.884705	0.0325546	-1.47605	3.11319e-10	0.632121
novel.986	-2.25555	0.00475541	-1.96913	0.0135318	0.765273	-1.09154	0.313777	0.0712941
Zm00001d002239	-2.13235	0.00477871	0.626116	0.520553	0.0472825	0.202615	0.816469	0.0524174
Zm00001d020008	-1.71544	0.00479498	-1.43287	4.18858e-07	0.327129	-0.324277	0.448176	0.0198442
novel.2245	-4.39919	0.00491571	-0.969812	0.572768	0.00623031	4.66864	0.0215813	NA
Zm00001d004847	-1.18327	0.0049674	-0.496306	0.372281	0.186146	-1.10345	0.0691084	0.974526
Zm00001d047696	-1.13527	0.00502009	-0.0932393	0.867412	0.26631	0.0915806	0.856338	0.0386305
Zm00001d017294	-3.83917	0.0050801	-1.08396	0.0873734	0.150107	-3.13607	0.000166354	0.863446
novel.707	-1.90637	0.00509648	-1.36267	0.0818564	0.748474	-0.720849	0.376633	0.147253
Zm00001d025889	-1.94506	0.00509835	-2.99098	6.45312e-06	0.616883	-1.33267	0.00974022	0.360575
Zm00001d030992	-4.33893	0.00513951	0.00866574	0.996153	0.00181637	-2.45355	0.538885	NA
Zm00001d053569	-1.2396	0.00514688	-1.57239	0.00167108	0.0668289	-1.33017	0.0167422	0.593152
Zm00001d017969	-1.49654	0.00518978	-0.506597	0.0757859	0.00766972	0.474621	0.2059	0.00257728
Zm00001d033909	-1.09537	0.0052377	-0.254556	0.24902	0.174368	-0.621056	0.127592	0.57414
novel.580	-1.05408	0.00529435	-0.444186	0.439426	0.466903	0.0717411	0.857078	0.0045932
Zm00001d043244	-1.07526	0.00532531	0.778889	0.056161	0.0378443	-0.444246	0.267382	0.280379
Zm00001d002477	-2.15935	0.00544123	-1.41088	0.00333972	0.138493	-1.4754	0.00730931	0.26201
Zm00001d034322	-1.03387	0.00548153	-0.587152	0.0817792	0.104453	-1.36585	0.00208548	0.401523
Zm00001d020630	-1.09322	0.00549695	0.311468	0.418906	0.00941212	0.210794	0.580854	0.0154838
Zm00001d000824	-1.09863	0.00552104	0.88193	0.0204083	0.00152147	0.247746	0.604514	0.147945
novel.186	-2.17337	0.00556208	-3.03319	0.00345439	0.328089	0.248122	0.794299	0.0231313
Zm00001d015867	-1.64223	0.00563979	-0.323442	0.247283	0.00428923	-1.1873	0.0255006	0.132617
Zm00001d021094	-1.09255	0.00569554	-0.220367	0.630489	0.194932	0.497044	0.265607	0.0960365
novel.879	-1.32703	0.00570916	-0.548745	0.324171	0.345676	-0.683612	0.165037	0.269853
Zm00001d042752	-2.17336	0.00573371	0.519524	0.367597	0.00271886	-1.02965	0.23868	0.0752896
Zm00001d050266	-1.02663	0.00577443	-0.940408	0.000272155	0.673238	-0.394747	0.19073	0.219339
Zm00001d038913	-1.02352	0.00584174	0.0420826	0.827421	0.0300065	0.584478	0.0231931	0.00763996
Zm00001d024314	-1.13871	0.00590447	-1.09473	0.0272388	0.826188	2.07698	0.0152401	0.0484556
Zm00001d003903	-1.31793	0.00595113	-1.02272	0.178015	0.536544	0.61611	0.226686	0.048041
Zm00001d012480	-1.04259	0.00606809	-1.00753	0.00912007	0.950179	0.389954	0.363382	0.00180865
Zm00001d053236	-1.55225	0.00612276	-1.29666	0.00225391	0.528085	-0.281122	0.644848	0.0897745
Zm00001d007616	-1.13939	0.00622177	-1.24746	0.00145791	0.852378	0.0831595	0.775595	0.028311
novel.572	-1.08782	0.00638299	-0.311694	0.514084	0.00324451	0.0303416	0.952874	0.0357755
Zm00001d034672	-1.96864	0.00661852	-2.46823	0.068894	NA	0.355383	0.640881	0.0073343
Zm00001d024204	-3.06287	0.00668432	-1.05386	0.346965	0.239356	0.788566	0.454553	0.0157234
Zm00001d045031	-1.11703	0.00684395	-0.411291	0.320349	0.0221686	-1.34511	0.0059173	0.475447
novel.351	-3.23507	0.00689717	1.35397	0.349609	0.080633	-0.467825	0.663162	0.0119979
Zm00001d008983	-1.72635	0.00693184	1.39337	0.0639147	0.0184461	1.92113	0.0180403	0.0242797
Zm00001d033079	-2.02734	0.0069559	-1.88071	0.0619797	0.433095	-0.93514	0.323309	0.164066
Zm00001d041675	-2.78358	0.0070742	-0.422327	0.393039	0.0433107	-0.502025	0.455574	0.0229062
Zm00001d040050	-1.13216	0.00708231	-1.35584	0.00238448	0.718571	-0.280824	0.562655	0.0816921
Zm00001d049437	-1.00433	0.00739775	-0.510708	0.153035	0.406915	-0.925743	0.0966127	0.78186
Zm00001d005454	-1.36639	0.00744415	0.431527	0.295561	0.0397443	0.147632	0.786104	0.0460943
Zm00001d051041	-1.18966	0.00745513	-0.161611	0.668076	0.00497194	-0.625073	0.229522	0.0360389
novel.2421	-1.01914	0.0074731	-0.724925	0.156453	0.894184	-0.131425	0.696531	0.0721971
Zm00001d024996	-1.87548	0.00752192	-1.06953	2.29127e-08	0.0280644	-1.61522	1.83044e-10	0.21485
Zm00001d008057	-1.23077	0.00758631	-0.495978	0.478358	0.0208264	-0.256131	0.559025	0.0338999
Zm00001d048087	-4.98243	0.0076037	-1.82213	0.0212209	NA	-3.22882	2.56665e-08	NA
Zm00001d018969	-1.07763	0.0078513	-0.661335	0.00108477	0.183074	-0.441745	0.0166991	0.00273647
Zm00001d034439	-1.33078	0.00821646	-1.20847	0.0334847	0.734362	-1.32804	0.00900343	0.978158
Zm00001d041660	-1.63616	0.00822222	-1.46216	0.000216519	0.568183	0.0367442	0.902371	0.0303599
Zm00001d038263	-1.17696	0.00842218	-1.49871	0.00210577	0.432049	-1.07719	0.0128189	0.922634
zma-MIR171g	-2.82748	0.008504	-1.09882	0.306517	0.474318	-0.236887	0.744489	0.140602

## Sheet: Supplementary Data 3
Data S3. List of ZmNRT1.1B-dependent (477) and ZmNLP3.1-dependent (580) NO3--inducible genes.
Genes that were nitrate-inducible in WT but were significant decreased response to NO3- in zmnrt1.1b and zmnlp3.1 mutants, pvalue(WT/mutants) < 0.05.
The co-regulated nitrate-inducible genes by ZmNRT1.1B and ZmNLP3.1 were marked in red.
ZmNRT1.1B-dependent	ZmNLP3.1-dependent
Zm00001d017147	Zm00001d017147
Zm00001d006034	Zm00001d040660
novel.2888	Zm00001d027742
Zm00001d000618	Zm00001d022637
Zm00001d037207	Zm00001d019672
Zm00001d007962	Zm00001d038346
Zm00001d050583	Zm00001d018177
Zm00001d046803	Zm00001d032570
Zm00001d038357	Zm00001d044061
Zm00001d016826	Zm00001d021207
Zm00001d018177	Zm00001d043390
Zm00001d038352	Zm00001d047995
Zm00001d023242	Zm00001d044667
Zm00001d045657	Zm00001d029475
Zm00001d026594	Zm00001d032447
Zm00001d031728	Zm00001d029963
Zm00001d047942	Zm00001d042739
Zm00001d010987	Zm00001d038352
Zm00001d043390	Zm00001d023242
Zm00001d020402	Zm00001d012294
Zm00001d044970	Zm00001d017205
Zm00001d046510	Zm00001d033786
Zm00001d043880	Zm00001d042443
Zm00001d049407	Zm00001d017138
Zm00001d002071	Zm00001d012212
novel.1666	Zm00001d032024
Zm00001d042482	Zm00001d037943
Zm00001d036623	Zm00001d029149
Zm00001d007762	Zm00001d011872
Zm00001d027742	Zm00001d038608
Zm00001d025576	Zm00001d015495
Zm00001d003463	Zm00001d045935
Zm00001d030891	Zm00001d043391
novel.2147	Zm00001d003463
Zm00001d026130	Zm00001d028999
Zm00001d009961	Zm00001d051843
Zm00001d042239	Zm00001d051339
Zm00001d038346	Zm00001d041422
Zm00001d042503	Zm00001d020932
novel.229	Zm00001d052212
Zm00001d010061	novel.2022
Zm00001d016982	Zm00001d034784
Zm00001d020418	Zm00001d010061
Zm00001d039513	Zm00001d000618
Zm00001d042443	Zm00001d019207
Zm00001d032024	Zm00001d036439
Zm00001d041926	Zm00001d052163
Zm00001d007139	Zm00001d044844
Zm00001d043849	Zm00001d022383
Zm00001d014790	Zm00001d042777
Zm00001d035846	Zm00001d042503
Zm00001d011428	Zm00001d023390
Zm00001d008222	Zm00001d014701
Zm00001d001694	novel.919
Zm00001d032560	Zm00001d013052
Zm00001d036575	Zm00001d043389
Zm00001d007896	Zm00001d007426
Zm00001d035665	Zm00001d041590
novel.575	Zm00001d006022
Zm00001d041590	Zm00001d047732
Zm00001d019207	Zm00001d025788
Zm00001d028949	Zm00001d001850
Zm00001d051339	Zm00001d028603
Zm00001d039338	Zm00001d016414
Zm00001d012520	Zm00001d034764
Zm00001d006578	Zm00001d025275
Zm00001d034917	Zm00001d043723
Zm00001d029963	Zm00001d045550
Zm00001d031423	Zm00001d035185
Zm00001d012527	Zm00001d002071
Zm00001d021207	Zm00001d026594
Zm00001d034217	novel.441
Zm00001d044430	Zm00001d035609
Zm00001d022383	Zm00001d043278
Zm00001d053566	Zm00001d002358
Zm00001d041422	Zm00001d032560
Zm00001d026652	Zm00001d048422
Zm00001d000310	Zm00001d034917
Zm00001d033503	Zm00001d047942
Zm00001d047732	Zm00001d033192
Zm00001d029475	Zm00001d047180
Zm00001d006626	Zm00001d034769
Zm00001d032447	Zm00001d026457
Zm00001d001924	Zm00001d035243
Zm00001d026635	Zm00001d008966
Zm00001d043278	Zm00001d013331
Zm00001d021216	Zm00001d020272
Zm00001d041777	novel.570
Zm00001d034784	Zm00001d015183
Zm00001d040292	Zm00001d039993
Zm00001d044138	Zm00001d010304
Zm00001d034045	Zm00001d046510
Zm00001d019414	Zm00001d002069
Zm00001d023430	Zm00001d018206
novel.1045	Zm00001d034543
Zm00001d016301	Zm00001d048020
Zm00001d039993	Zm00001d024633
Zm00001d026509	Zm00001d007394
novel.1593	Zm00001d032664
Zm00001d008588	Zm00001d013135
Zm00001d016924	Zm00001d039745
Zm00001d044027	novel.1593
Zm00001d020932	Zm00001d042964
Zm00001d029529	Zm00001d003981
Zm00001d010136	Zm00001d029126
Zm00001d048233	zma-MIR156k
Zm00001d017138	Zm00001d046803
Zm00001d028999	Zm00001d044099
Zm00001d020670	Zm00001d025326
Zm00001d025275	Zm00001d011849
Zm00001d018342	Zm00001d017590
Zm00001d011272	Zm00001d017834
Zm00001d025326	Zm00001d032084
Zm00001d006022	Zm00001d034827
Zm00001d026012	Zm00001d005925
Zm00001d028307	Zm00001d053848
Zm00001d025727	Zm00001d053254
Zm00001d003981	Zm00001d007762
Zm00001d018844	Zm00001d047938
Zm00001d042241	Zm00001d043614
Zm00001d001865	Zm00001d029820
Zm00001d000993	Zm00001d011965
Zm00001d013052	Zm00001d008816
Zm00001d045550	Zm00001d032438
Zm00001d015877	Zm00001d016866
Zm00001d006001	Zm00001d020982
Zm00001d050293	Zm00001d015815
novel.1051	Zm00001d043880
novel.1630	Zm00001d038073
Zm00001d038915	Zm00001d029932
Zm00001d032570	Zm00001d016294
Zm00001d051843	Zm00001d006001
Zm00001d025015	Zm00001d007164
Zm00001d028056	Zm00001d021413
Zm00001d014324	Zm00001d014136
Zm00001d001947	Zm00001d041990
novel.2306	Zm00001d010987
Zm00001d029601	Zm00001d005993
Zm00001d011874	Zm00001d049187
Zm00001d011451	Zm00001d011428
Zm00001d045158	Zm00001d011272
Zm00001d029038	Zm00001d053433
Zm00001d011543	Zm00001d035665
Zm00001d034543	Zm00001d019062
Zm00001d022388	Zm00001d001694
Zm00001d022439	Zm00001d049220
Zm00001d029189	Zm00001d041287
Zm00001d022636	Zm00001d019414
Zm00001d008329	Zm00001d048233
Zm00001d020272	Zm00001d025727
Zm00001d016682	Zm00001d042447
Zm00001d009659	Zm00001d025015
Zm00001d050039	Zm00001d047632
novel.570	Zm00001d020028
Zm00001d052212	Zm00001d049995
Zm00001d021062	Zm00001d001865
Zm00001d020982	Zm00001d025050
Zm00001d047290	Zm00001d010168
Zm00001d007426	Zm00001d038296
Zm00001d012069	Zm00001d020670
Zm00001d047995	Zm00001d008588
Zm00001d052163	Zm00001d020378
Zm00001d038291	Zm00001d039166
Zm00001d049127	Zm00001d010640
Zm00001d019850	Zm00001d028643
Zm00001d017329	Zm00001d007962
Zm00001d026457	Zm00001d016085
Zm00001d029820	Zm00001d018372
Zm00001d003013	Zm00001d030891
Zm00001d011964	Zm00001d034651
Zm00001d011297	Zm00001d007560
Zm00001d014168	Zm00001d009660
Zm00001d043106	Zm00001d006034
Zm00001d006576	Zm00001d023450
novel.2296	Zm00001d038420
Zm00001d013054	Zm00001d008329
Zm00001d029149	Zm00001d031423
Zm00001d051309	Zm00001d017907
Zm00001d039674	Zm00001d044068
novel.1372	Zm00001d029529
Zm00001d038067	Zm00001d035390
Zm00001d033543	Zm00001d034345
novel.113	Zm00001d048293
Zm00001d044096	Zm00001d042438
zma-MIR156k	Zm00001d033347
novel.516	Zm00001d034768
Zm00001d042811	Zm00001d037207
Zm00001d002989	Zm00001d027987
Zm00001d003462	Zm00001d010627
Zm00001d015964	Zm00001d016142
Zm00001d008493	Zm00001d020006
Zm00001d021739	Zm00001d043392
Zm00001d045935	Zm00001d050768
Zm00001d021991	Zm00001d046783
Zm00001d008017	Zm00001d021739
Zm00001d015268	Zm00001d031659
novel.2429	novel.666
novel.47	Zm00001d007272
Zm00001d026078	Zm00001d013054
Zm00001d005951	novel.457
Zm00001d006577	Zm00001d016301
Zm00001d052999	Zm00001d000310
Zm00001d044091	Zm00001d026635
Zm00001d053433	Zm00001d044091
Zm00001d048875	Zm00001d009658
Zm00001d018207	Zm00001d022451
Zm00001d034160	Zm00001d051302
Zm00001d044099	Zm00001d010516
Zm00001d050768	Zm00001d013333
Zm00001d015183	Zm00001d045657
novel.2022	novel.2727
Zm00001d004006	Zm00001d039674
Zm00001d016866	Zm00001d013398
Zm00001d012019	Zm00001d041790
Zm00001d036925	Zm00001d028809
Zm00001d003848	Zm00001d010988
Zm00001d050649	Zm00001d010136
Zm00001d044667	Zm00001d019497
Zm00001d048631	Zm00001d016982
Zm00001d036423	Zm00001d045451
Zm00001d010988	novel.1408
Zm00001d011849	Zm00001d006578
novel.2284	Zm00001d053396
Zm00001d027987	Zm00001d022453
novel.1247	Zm00001d048875
Zm00001d048307	Zm00001d010314
Zm00001d034345	Zm00001d003462
Zm00001d008392	Zm00001d005692
novel.2727	Zm00001d031769
Zm00001d005925	Zm00001d041926
Zm00001d006110	Zm00001d041839
novel.2482	novel.1993
Zm00001d014701	Zm00001d044631
Zm00001d043392	Zm00001d018331
Zm00001d019897	zma-MIR159a
Zm00001d007430	Zm00001d013786
Zm00001d018597	Zm00001d036423
Zm00001d029526	Zm00001d032187
Zm00001d043973	novel.581
Zm00001d016401	Zm00001d023492
Zm00001d028400	Zm00001d048220
novel.2550	Zm00001d010228
novel.1846	Zm00001d037435
Zm00001d052164	Zm00001d006110
Zm00001d048152	Zm00001d012527
Zm00001d034764	Zm00001d036575
Zm00001d000849	Zm00001d009709
Zm00001d006944	Zm00001d038908
Zm00001d018372	Zm00001d008837
Zm00001d043391	Zm00001d011297
novel.705	Zm00001d047307
Zm00001d029075	Zm00001d014324
Zm00001d008837	Zm00001d046802
Zm00001d053848	Zm00001d028311
Zm00001d007394	Zm00001d047709
Zm00001d029932	Zm00001d030850
Zm00001d032810	Zm00001d040733
novel.2020	Zm00001d039338
novel.1589	Zm00001d043106
Zm00001d034827	Zm00001d021208
Zm00001d035185	Zm00001d030372
Zm00001d008379	Zm00001d022388
Zm00001d010168	Zm00001d028808
Zm00001d034766	Zm00001d038357
Zm00001d016085	Zm00001d002126
Zm00001d020028	Zm00001d008785
Zm00001d001850	Zm00001d032479
Zm00001d053396	Zm00001d032318
novel.772	Zm00001d046664
Zm00001d026530	Zm00001d050649
Zm00001d051554	Zm00001d011964
Zm00001d043703	Zm00001d010693
novel.733	Zm00001d007139
novel.2332	Zm00001d043738
Zm00001d017205	Zm00001d006130
Zm00001d025985	Zm00001d021414
Zm00001d002549	Zm00001d045312
Zm00001d048020	Zm00001d044368
Zm00001d012254	Zm00001d025612
Zm00001d004478	novel.2189
Zm00001d020177	Zm00001d021653
Zm00001d012934	Zm00001d031625
Zm00001d020125	Zm00001d041578
Zm00001d028968	Zm00001d015268
novel.1284	Zm00001d017802
Zm00001d038224	Zm00001d043047
Zm00001d053906	Zm00001d022636
Zm00001d010516	Zm00001d013412
Zm00001d038003	Zm00001d029716
Zm00001d022637	Zm00001d037868
Zm00001d018331	Zm00001d007896
Zm00001d010640	Zm00001d032724
Zm00001d027546	Zm00001d027925
Zm00001d015815	Zm00001d038291
Zm00001d016144	Zm00001d023659
Zm00001d010627	Zm00001d034869
Zm00001d048220	Zm00001d018712
Zm00001d040567	Zm00001d034160
novel.2189	Zm00001d051511
Zm00001d029718	Zm00001d041067
novel.2529	Zm00001d030323
Zm00001d032849	Zm00001d012069
Zm00001d042727	Zm00001d011543
Zm00001d023704	Zm00001d007987
Zm00001d012212	Zm00001d015877
Zm00001d022327	Zm00001d028307
novel.2313	Zm00001d038355
Zm00001d048293	Zm00001d041777
Zm00001d048229	Zm00001d008898
Zm00001d026618	Zm00001d002669
Zm00001d031554	Zm00001d032546
Zm00001d029441	Zm00001d026171
Zm00001d035609	Zm00001d050371
Zm00001d033347	Zm00001d022439
Zm00001d021283	novel.516
Zm00001d002669	Zm00001d020396
Zm00001d028643	Zm00001d011654
novel.430	novel.2529
Zm00001d038608	Zm00001d008379
Zm00001d041578	Zm00001d043037
novel.2960	Zm00001d053566
Zm00001d044954	Zm00001d035079
Zm00001d025346	Zm00001d006911
Zm00001d028809	Zm00001d011874
Zm00001d020378	Zm00001d034766
Zm00001d045135	Zm00001d029189
Zm00001d039893	Zm00001d038521
Zm00001d038521	Zm00001d054099
Zm00001d005698	Zm00001d034584
Zm00001d021533	Zm00001d048152
Zm00001d038420	Zm00001d007274
Zm00001d045312	Zm00001d010751
Zm00001d043742	Zm00001d045158
Zm00001d033700	Zm00001d038003
Zm00001d028603	Zm00001d049127
Zm00001d002126	Zm00001d020273
Zm00001d041067	Zm00001d037002
Zm00001d032438	Zm00001d028400
Zm00001d045184	Zm00001d002441
Zm00001d043104	Zm00001d017095
Zm00001d011757	Zm00001d050872
Zm00001d015495	Zm00001d005698
Zm00001d032808	Zm00001d010755
Zm00001d047307	Zm00001d028968
Zm00001d021208	novel.1666
Zm00001d038908	Zm00001d029776
Zm00001d021653	Zm00001d027440
Zm00001d031659	novel.2037
Zm00001d032187	Zm00001d015778
Zm00001d032197	Zm00001d036623
Zm00001d033284	Zm00001d026542
Zm00001d024633	Zm00001d042213
Zm00001d042739	Zm00001d049407
Zm00001d030850	Zm00001d037713
Zm00001d032084	Zm00001d026078
Zm00001d017622	Zm00001d031554
Zm00001d009660	Zm00001d043615
Zm00001d049625	Zm00001d038915
Zm00001d010718	Zm00001d047109
Zm00001d048602	Zm00001d050293
Zm00001d033363	Zm00001d005951
Zm00001d026501	Zm00001d012494
Zm00001d013135	Zm00001d049002
Zm00001d011631	Zm00001d038618
Zm00001d038296	Zm00001d051338
Zm00001d008812	Zm00001d029242
Zm00001d032552	Zm00001d036761
Zm00001d037474	Zm00001d001936
Zm00001d009709	Zm00001d050220
Zm00001d032664	Zm00001d038718
Zm00001d036072	Zm00001d016924
Zm00001d037002	Zm00001d042482
Zm00001d048469	Zm00001d037714
Zm00001d043738	Zm00001d042695
Zm00001d043047	Zm00001d045022
Zm00001d021014	Zm00001d039156
Zm00001d016414	Zm00001d016682
Zm00001d049995	Zm00001d044138
Zm00001d013625	Zm00001d052123
Zm00001d026542	novel.1846
Zm00001d031689	Zm00001d039893
Zm00001d047938	Zm00001d012726
Zm00001d036234	Zm00001d006066
Zm00001d036955	Zm00001d005804
Zm00001d007560	novel.1116
Zm00001d042777	Zm00001d052232
Zm00001d036761	novel.47
Zm00001d026454	Zm00001d028056
Zm00001d039913	Zm00001d008222
Zm00001d013412	Zm00001d027546
novel.1116	Zm00001d031470
Zm00001d043615	Zm00001d013625
Zm00001d046783	Zm00001d053202
Zm00001d050371	Zm00001d038067
Zm00001d010693	Zm00001d005962
novel.1207	Zm00001d009118
novel.1516	Zm00001d025323
Zm00001d006130	Zm00001d048019
Zm00001d024143	Zm00001d019850
Zm00001d013333	Zm00001d018209
Zm00001d038593	Zm00001d046667
Zm00001d042213	Zm00001d023494
Zm00001d038763	Zm00001d029441
Zm00001d013786	Zm00001d011611
novel.457	Zm00001d026618
Zm00001d033786	Zm00001d039513
Zm00001d017762	Zm00001d026501
Zm00001d048050	Zm00001d046138
Zm00001d042975	Zm00001d032849
Zm00001d014682	Zm00001d028312
Zm00001d046919	Zm00001d047993
Zm00001d044061	novel.809
Zm00001d009658	Zm00001d018844
Zm00001d025323	Zm00001d012083
Zm00001d048019	Zm00001d006577
Zm00001d041990	novel.2941
Zm00001d043723	Zm00001d029601
Zm00001d012953	Zm00001d016934
Zm00001d011611	Zm00001d041637
Zm00001d047180	Zm00001d017338
novel.1347	Zm00001d014755
Zm00001d039156	Zm00001d052211
Zm00001d020492	Zm00001d012019
novel.20	Zm00001d011006
Zm00001d021773	Zm00001d007603
Zm00001d026002	Zm00001d009659
Zm00001d009631	Zm00001d031690
Zm00001d047109	novel.705
Zm00001d009553	Zm00001d011656
Zm00001d042695	Zm00001d048063
Zm00001d046802	Zm00001d052999
Zm00001d049187	Zm00001d027338
Zm00001d022092	Zm00001d009075
Zm00001d036787	Zm00001d021915
novel.1196	Zm00001d009710
novel.89	Zm00001d018161
Zm00001d035434	Zm00001d016721
Zm00001d022453	Zm00001d043973
novel.2719	Zm00001d028870
Zm00001d042769	Zm00001d012397
Zm00001d038618	Zm00001d049409
Zm00001d013398	novel.1677
novel.441	Zm00001d005933
Zm00001d042864	Zm00001d009160
Zm00001d030323	Zm00001d031728
novel.1062	Zm00001d054060
Zm00001d041839	Zm00001d015700
novel.1213	Zm00001d023677
Zm00001d012726	Zm00001d033539
Zm00001d051511	Zm00001d050583
Zm00001d018206	Zm00001d009961
Zm00001d049851	Zm00001d048631
Zm00001d019062	novel.1284
Zm00001d001806	Zm00001d035200
Zm00001d044597	Zm00001d028074
novel.171	Zm00001d020418
Zm00001d037713	novel.171
Zm00001d023677	Zm00001d042727
Zm00001d037418	Zm00001d046919
zma-MIR159a	Zm00001d026509
Zm00001d017095	Zm00001d044504
Zm00001d008305	Zm00001d046072
Zm00001d030372	Zm00001d000021
Zm00001d011656	Zm00001d006754
Zm00001d027928	novel.113
Zm00001d006170	novel.1051
Zm00001d051338	Zm00001d026652
Zm00001d032318	Zm00001d045314
Zm00001d007047	Zm00001d044768
Zm00001d041515	Zm00001d002783
Zm00001d048651	Zm00001d036955
novel.2211	Zm00001d051506
Zm00001d038355	Zm00001d039913
Zm00001d039368	Zm00001d044096
novel.639	Zm00001d012254
Zm00001d012397	Zm00001d005679
Zm00001d016019	Zm00001d001947
	Zm00001d048927
	Zm00001d027955
	Zm00001d048229
	Zm00001d018207
	novel.2296
	Zm00001d045184
	Zm00001d008229
	Zm00001d048602
	Zm00001d011003
	Zm00001d045188
	novel.1376
	Zm00001d043383
	Zm00001d033208
	Zm00001d013641
	Zm00001d033284
	Zm00001d051759
	Zm00001d008812
	Zm00001d021014
	Zm00001d017323
	Zm00001d044954
	Zm00001d000407
	Zm00001d035434
	Zm00001d038925
	Zm00001d048651
	Zm00001d003848
	Zm00001d052164
	Zm00001d052372
	Zm00001d043089
	Zm00001d037623
	Zm00001d014168
	Zm00001d029038
	Zm00001d027928
	Zm00001d040567
	Zm00001d032081
	novel.1573
	Zm00001d013743
	Zm00001d024867
	Zm00001d049903
	Zm00001d036749
	Zm00001d012934
	novel.2881
	Zm00001d034045
	Zm00001d043849
	novel.2482
	Zm00001d047786
	Zm00001d047981
	novel.2429
	Zm00001d018342
	novel.639
	Zm00001d020492
	Zm00001d015702
	Zm00001d023516
	Zm00001d031689
	Zm00001d014284
	Zm00001d042241
	novel.648
	Zm00001d033363
	Zm00001d023657
	Zm00001d011451
	Zm00001d002623
	Zm00001d021283
	Zm00001d049259
	Zm00001d009553
	Zm00001d035846
	Zm00001d017994
	Zm00001d032552
	Zm00001d014945
	novel.2340
	Zm00001d034312
	Zm00001d054057
	Zm00001d025346
	Zm00001d006082
	Zm00001d024318
	Zm00001d029718
	Zm00001d037945
	Zm00001d026454
	Zm00001d002893
	Zm00001d021991
	Zm00001d042769
	Zm00001d008017
	Zm00001d033503
	Zm00001d025105
	Zm00001d025576
	Zm00001d027929
	novel.408
	Zm00001d006944
	Zm00001d014682
	Zm00001d045046
	Zm00001d036787
	novel.1630
	Zm00001d038224
	Zm00001d017329
	Zm00001d043104
	Zm00001d025985
	Zm00001d042864
	Zm00001d009698
	Zm00001d044122
	novel.2880
	Zm00001d009474
	Zm00001d004006
	Zm00001d044644
	novel.1589
	Zm00001d036364

## Sheet: Supplementary Data 4
Data S4. List of ZmNRT1.1B-dependent (285) and ZmNLP3.1-dependent (251) NO3--repressible genes.
Genes that were nitrate-repressible in WT but were significant increased response to NO3- in zmnrt1.1b and zmnlp3.1 mutants, pvalue(WT/mutants) < 0.05.
The co-regulated nitrate-repressible genes by ZmNRT1.1B and ZmNLP3.1 were marked in red.
ZmNRT1.1B-dependent	ZmNLP3.1-dependent
Zm00001d010911	Zm00001d021647
novel.1856	Zm00001d033989
Zm00001d002172	Zm00001d043178
Zm00001d017571	Zm00001d018281
Zm00001d036401	Zm00001d051529
Zm00001d013945	Zm00001d054067
Zm00001d051349	Zm00001d018417
Zm00001d032911	Zm00001d009960
Zm00001d031158	Zm00001d003457
Zm00001d049640	Zm00001d037637
Zm00001d052206	Zm00001d037005
Zm00001d021647	Zm00001d032636
Zm00001d045082	novel.1481
Zm00001d039926	Zm00001d051349
Zm00001d039103	Zm00001d046746
Zm00001d044442	Zm00001d027996
Zm00001d037005	Zm00001d007717
Zm00001d005460	Zm00001d050277
Zm00001d017045	Zm00001d036951
Zm00001d005600	Zm00001d047726
Zm00001d017712	Zm00001d045843
Zm00001d024961	Zm00001d045302
Zm00001d000824	Zm00001d002439
Zm00001d033455	Zm00001d052206
Zm00001d002479	novel.33
Zm00001d039532	Zm00001d041794
Zm00001d049242	Zm00001d017508
Zm00001d032946	Zm00001d015227
Zm00001d040285	Zm00001d042382
Zm00001d030992	Zm00001d022592
Zm00001d013610	Zm00001d016841
Zm00001d042274	Zm00001d010313
Zm00001d032069	Zm00001d051314
Zm00001d020071	Zm00001d042934
Zm00001d041584	Zm00001d024875
Zm00001d002439	Zm00001d005118
Zm00001d024523	Zm00001d002830
Zm00001d000002	Zm00001d011202
Zm00001d048949	Zm00001d039533
Zm00001d013370	Zm00001d019725
novel.1837	Zm00001d032468
Zm00001d026042	Zm00001d004509
Zm00001d027457	Zm00001d000002
Zm00001d032468	Zm00001d038841
Zm00001d027978	Zm00001d037934
Zm00001d008635	Zm00001d021731
Zm00001d009167	Zm00001d045092
Zm00001d008853	Zm00001d049640
Zm00001d043338	Zm00001d002263
Zm00001d017615	Zm00001d024523
Zm00001d038511	Zm00001d048558
novel.572	Zm00001d032467
Zm00001d041082	Zm00001d024772
Zm00001d042382	Zm00001d043458
Zm00001d045843	Zm00001d049786
Zm00001d026413	Zm00001d012480
Zm00001d021677	Zm00001d033241
Zm00001d027996	Zm00001d017571
Zm00001d038450	Zm00001d039532
Zm00001d019411	Zm00001d005600
Zm00001d025059	Zm00001d031880
Zm00001d015867	Zm00001d006106
Zm00001d039533	Zm00001d005460
Zm00001d017849	Zm00001d019049
Zm00001d044110	Zm00001d037170
Zm00001d029468	Zm00001d042263
Zm00001d023774	Zm00001d047744
Zm00001d021683	Zm00001d017969
Zm00001d016696	Zm00001d036401
Zm00001d003457	Zm00001d013945
Zm00001d051041	Zm00001d002172
Zm00001d008523	Zm00001d015459
Zm00001d014060	Zm00001d033517
Zm00001d037715	Zm00001d041584
Zm00001d029083	Zm00001d018738
Zm00001d018417	Zm00001d034713
Zm00001d046342	Zm00001d002476
Zm00001d021410	Zm00001d008523
Zm00001d042934	Zm00001d026200
Zm00001d020280	Zm00001d003924
Zm00001d001769	Zm00001d003485
Zm00001d016684	Zm00001d032868
novel.2245	Zm00001d014463
novel.33	Zm00001d017620
Zm00001d024772	Zm00001d042359
Zm00001d003924	Zm00001d021410
Zm00001d028266	Zm00001d031300
Zm00001d001230	Zm00001d029359
Zm00001d002013	Zm00001d025814
Zm00001d011886	Zm00001d038930
Zm00001d032868	Zm00001d047114
Zm00001d042581	novel.580
Zm00001d002736	Zm00001d044387
Zm00001d033943	Zm00001d010725
Zm00001d017969	Zm00001d018367
Zm00001d030464	Zm00001d013862
Zm00001d000154	Zm00001d018106
Zm00001d011202	Zm00001d026042
Zm00001d018106	Zm00001d027978
Zm00001d018627	Zm00001d051015
Zm00001d020630	Zm00001d042095
Zm00001d036450	Zm00001d007714
Zm00001d007717	Zm00001d013610
Zm00001d010588	Zm00001d042658
Zm00001d021892	Zm00001d024961
Zm00001d038841	Zm00001d025059
Zm00001d033241	Zm00001d006263
Zm00001d010725	Zm00001d021836
Zm00001d013554	Zm00001d041744
Zm00001d046745	Zm00001d034611
novel.1621	Zm00001d016151
Zm00001d026184	Zm00001d038056
Zm00001d002263	Zm00001d045082
Zm00001d016947	Zm00001d041826
Zm00001d036402	Zm00001d049781
Zm00001d051314	Zm00001d043121
Zm00001d011922	Zm00001d034672
Zm00001d018367	Zm00001d035080
Zm00001d031880	Zm00001d021677
Zm00001d029648	Zm00001d027533
Zm00001d047726	Zm00001d038450
Zm00001d021425	Zm00001d027900
Zm00001d029356	Zm00001d019002
Zm00001d019060	Zm00001d039364
Zm00001d015227	Zm00001d011886
Zm00001d018738	Zm00001d032103
Zm00001d032103	Zm00001d021632
Zm00001d016900	Zm00001d030942
Zm00001d020257	Zm00001d050455
Zm00001d044435	Zm00001d024768
Zm00001d038930	Zm00001d000434
Zm00001d031332	novel.359
Zm00001d052016	Zm00001d020071
Zm00001d040991	Zm00001d034104
Zm00001d050283	Zm00001d013997
Zm00001d002393	Zm00001d037165
Zm00001d024768	Zm00001d042047
Zm00001d013550	Zm00001d029356
Zm00001d003048	Zm00001d040725
Zm00001d049786	Zm00001d033943
Zm00001d020408	Zm00001d013370
Zm00001d036164	Zm00001d006315
Zm00001d025814	Zm00001d003048
Zm00001d044518	Zm00001d038563
Zm00001d050705	novel.351
novel.1193	Zm00001d033455
Zm00001d042749	Zm00001d034940
Zm00001d014335	Zm00001d014056
Zm00001d006293	Zm00001d011881
Zm00001d004509	Zm00001d017712
Zm00001d010529	Zm00001d029052
Zm00001d046746	Zm00001d007977
Zm00001d033517	Zm00001d043988
Zm00001d011881	Zm00001d040526
Zm00001d029847	Zm00001d031077
Zm00001d016009	novel.58
Zm00001d003365	Zm00001d038874
Zm00001d008983	Zm00001d026388
Zm00001d000238	Zm00001d041082
Zm00001d043988	Zm00001d020257
Zm00001d007714	Zm00001d002393
Zm00001d034095	Zm00001d019985
Zm00001d050885	Zm00001d028230
Zm00001d029680	Zm00001d020630
Zm00001d030165	Zm00001d039799
Zm00001d008057	Zm00001d010911
Zm00001d020405	novel.760
novel.1084	Zm00001d028601
Zm00001d022592	novel.2682
novel.620	Zm00001d039459
Zm00001d025325	Zm00001d029680
Zm00001d045031	Zm00001d019593
Zm00001d039459	Zm00001d016992
Zm00001d001456	Zm00001d046634
Zm00001d043512	Zm00001d040057
Zm00001d034940	Zm00001d002133
Zm00001d032636	Zm00001d043512
Zm00001d026388	Zm00001d039088
Zm00001d031300	Zm00001d020280
Zm00001d017951	Zm00001d040285
Zm00001d045092	Zm00001d017422
Zm00001d029447	Zm00001d026657
Zm00001d007381	Zm00001d009167
Zm00001d051637	Zm00001d025325
Zm00001d032643	Zm00001d052089
Zm00001d050860	Zm00001d020008
Zm00001d050455	Zm00001d037057
Zm00001d043665	Zm00001d003545
Zm00001d044387	Zm00001d001230
Zm00001d036550	Zm00001d052793
Zm00001d053133	Zm00001d037968
Zm00001d031077	Zm00001d000175
Zm00001d010586	Zm00001d051548
Zm00001d024996	Zm00001d036402
Zm00001d028816	Zm00001d008853
Zm00001d035621	Zm00001d020408
Zm00001d032467	novel.1837
Zm00001d021836	Zm00001d043024
Zm00001d013281	Zm00001d013185
Zm00001d024875	Zm00001d032946
Zm00001d037165	Zm00001d009684
Zm00001d011644	Zm00001d028167
Zm00001d031638	Zm00001d020405
Zm00001d001832	Zm00001d001769
Zm00001d023768	novel.1285
Zm00001d010385	Zm00001d041675
Zm00001d012957	novel.1856
Zm00001d019593	novel.186
Zm00001d016151	Zm00001d013177
Zm00001d007625	Zm00001d011079
Zm00001d006106	Zm00001d050805
Zm00001d018701	Zm00001d016588
Zm00001d002290	Zm00001d013879
Zm00001d005010	Zm00001d008983
novel.2930	Zm00001d019734
Zm00001d044723	novel.2930
Zm00001d021929	Zm00001d000294
Zm00001d022549	Zm00001d002479
Zm00001d039697	novel.467
Zm00001d030174	Zm00001d029829
Zm00001d037398	Zm00001d031158
Zm00001d043121	Zm00001d014060
novel.1997	Zm00001d026413
Zm00001d031736	Zm00001d029558
Zm00001d050805	Zm00001d027932
Zm00001d043221	Zm00001d027622
Zm00001d007753	Zm00001d020558
Zm00001d043244	Zm00001d050705
Zm00001d038300	Zm00001d044110
Zm00001d042263	Zm00001d044723
Zm00001d005456	Zm00001d043221
Zm00001d003277	Zm00001d036164
Zm00001d032906	Zm00001d026184
Zm00001d036539	Zm00001d019060
Zm00001d001976	Zm00001d034453
Zm00001d051548	Zm00001d005437
Zm00001d041675	Zm00001d017989
Zm00001d037611	Zm00001d017045
novel.2497	Zm00001d027979
Zm00001d019327	Zm00001d018803
Zm00001d028398	Zm00001d016570
Zm00001d038056	Zm00001d044382
Zm00001d037630	Zm00001d011922
Zm00001d040526	Zm00001d008057
Zm00001d027533	Zm00001d008960
Zm00001d043375	novel.1193
Zm00001d002239	Zm00001d035462
Zm00001d032825	Zm00001d043375
Zm00001d014121	Zm00001d010588
Zm00001d006536	Zm00001d012492
Zm00001d003279	Zm00001d035214
	novel.572
	Zm00001d048045
	Zm00001d051041
	Zm00001d018627
	Zm00001d042207
	Zm00001d016696
	Zm00001d044435
	Zm00001d042581
	Zm00001d047696
	Zm00001d002052
	Zm00001d033271
	Zm00001d001456
	Zm00001d044327
	Zm00001d042749
	Zm00001d050798
	Zm00001d030165
	Zm00001d006536
	Zm00001d013032
	Zm00001d040619
	Zm00001d049061
	Zm00001d019411
	Zm00001d026915
	Zm00001d022593
	Zm00001d044508
	Zm00001d027947
	novel.1558
	Zm00001d036357
	Zm00001d037759
	Zm00001d024883
	Zm00001d014328
	Zm00001d007191
	Zm00001d013281
	Zm00001d016684
	Zm00001d048227

## Sheet: Supplementary Data 5
Data S5.KEGG pathway analysis of NO3--inducible genes (891 genes) in WT among the 10 clusters.
cluster1_gene id	KEGG pathway	KEGG ID	P-Value	Corrected P-Value
Zm00001d005925	Metabolic pathways	zma01100	5.30959e-05	0.00129326
Zm00001d048050	Metabolic pathways	zma01100	5.30959e-05	0.00129326
Zm00001d020272	Metabolic pathways	zma01100	5.30959e-05	0.00129326
Zm00001d009658	Metabolic pathways	zma01100	5.30959e-05	0.00129326
Zm00001d036749	Metabolic pathways	zma01100	5.30959e-05	0.00129326
Zm00001d025015	Metabolic pathways	zma01100	5.30959e-05	0.00129326
Zm00001d035200	Metabolic pathways	zma01100	5.30959e-05	0.00129326
Zm00001d043392	Metabolic pathways	zma01100	5.30959e-05	0.00129326
Zm00001d045451	Metabolic pathways	zma01100	5.30959e-05	0.00129326
Zm00001d016934	Metabolic pathways	zma01100	5.30959e-05	0.00129326
Zm00001d024633	Metabolic pathways	zma01100	5.30959e-05	0.00129326
Zm00001d049187	Metabolic pathways	zma01100	5.30959e-05	0.00129326
Zm00001d041839	Metabolic pathways	zma01100	5.30959e-05	0.00129326
Zm00001d034543	Metabolic pathways	zma01100	5.30959e-05	0.00129326
Zm00001d034345	Metabolic pathways	zma01100	5.30959e-05	0.00129326
Zm00001d022453	Metabolic pathways	zma01100	5.30959e-05	0.00129326
Zm00001d038521	Metabolic pathways	zma01100	5.30959e-05	0.00129326
Zm00001d018161	Metabolic pathways	zma01100	5.30959e-05	0.00129326
Zm00001d019062	Metabolic pathways	zma01100	5.30959e-05	0.00129326
Zm00001d039487	Metabolic pathways	zma01100	5.30959e-05	0.00129326
Zm00001d015183	Metabolic pathways	zma01100	5.30959e-05	0.00129326
Zm00001d005925	Pentose phosphate pathway	zma00030	7.1848e-05	0.00129326
Zm00001d025015	Pentose phosphate pathway	zma00030	7.1848e-05	0.00129326
Zm00001d049187	Pentose phosphate pathway	zma00030	7.1848e-05	0.00129326
Zm00001d045451	Pentose phosphate pathway	zma00030	7.1848e-05	0.00129326
Zm00001d005925	Carbon metabolism	zma01200	0.00312625	0.037515
Zm00001d025015	Carbon metabolism	zma01200	0.00312625	0.037515
Zm00001d049187	Carbon metabolism	zma01200	0.00312625	0.037515
Zm00001d041839	Carbon metabolism	zma01200	0.00312625	0.037515
Zm00001d045451	Carbon metabolism	zma01200	0.00312625	0.037515
Zm00001d048050	Nitrogen metabolism	zma00910	0.00834873	0.0621751
Zm00001d018161	Nitrogen metabolism	zma00910	0.00834873	0.0621751
Zm00001d005925	Biosynthesis of secondary metabolites	zma01110	0.00863542	0.0621751
Zm00001d025015	Biosynthesis of secondary metabolites	zma01110	0.00863542	0.0621751
Zm00001d035200	Biosynthesis of secondary metabolites	zma01110	0.00863542	0.0621751
Zm00001d045451	Biosynthesis of secondary metabolites	zma01110	0.00863542	0.0621751
Zm00001d016934	Biosynthesis of secondary metabolites	zma01110	0.00863542	0.0621751
Zm00001d049187	Biosynthesis of secondary metabolites	zma01110	0.00863542	0.0621751
Zm00001d041839	Biosynthesis of secondary metabolites	zma01110	0.00863542	0.0621751
Zm00001d022453	Biosynthesis of secondary metabolites	zma01110	0.00863542	0.0621751
Zm00001d038908	Biosynthesis of secondary metabolites	zma01110	0.00863542	0.0621751
Zm00001d039487	Biosynthesis of secondary metabolites	zma01110	0.00863542	0.0621751
Zm00001d005925	Glycolysis / Gluconeogenesis	zma00010	0.0140546	0.0698696
Zm00001d016934	Glycolysis / Gluconeogenesis	zma00010	0.0140546	0.0698696
Zm00001d041839	Glycolysis / Gluconeogenesis	zma00010	0.0140546	0.0698696
Zm00001d024633	Ascorbate and aldarate metabolism	zma00053	0.0146208	0.0698696
Zm00001d038521	Ascorbate and aldarate metabolism	zma00053	0.0146208	0.0698696
Zm00001d036749	Starch and sucrose metabolism	zma00500	0.0166267	0.0698696
Zm00001d005925	Starch and sucrose metabolism	zma00500	0.0166267	0.0698696
Zm00001d020272	Starch and sucrose metabolism	zma00500	0.0166267	0.0698696
Zm00001d048050	Alanine, aspartate and glutamate metabolism	zma00250	0.0190095	0.0698696
Zm00001d015183	Alanine, aspartate and glutamate metabolism	zma00250	0.0190095	0.0698696
Zm00001d012294	Plant hormone signal transduction	zma04075	0.0194082	0.0698696
Zm00001d038296	Plant hormone signal transduction	zma04075	0.0194082	0.0698696
Zm00001d053396	Plant hormone signal transduction	zma04075	0.0194082	0.0698696
Zm00001d033786	Plant hormone signal transduction	zma04075	0.0194082	0.0698696
Zm00001d034543	Photosynthesis	zma00195	0.0308809	0.101065
Zm00001d034345	Photosynthesis	zma00195	0.0308809	0.101065
Zm00001d043392	Taurine and hypotaurine metabolism	zma00430	0.048132	0.137439
Zm00001d025015	Glutathione metabolism	zma00480	0.0496307	0.137439
Zm00001d049187	Glutathione metabolism	zma00480	0.0496307	0.137439
Zm00001d015183	Nicotinate and nicotinamide metabolism	zma00760	0.0610894	0.157087
Zm00001d053396	MAPK signaling pathway - plant	zma04016	0.109567	0.25566
Zm00001d011656	MAPK signaling pathway - plant	zma04016	0.109567	0.25566
Zm00001d048050	Arginine biosynthesis	zma00220	0.113627	0.25566
Zm00001d017762	Carotenoid biosynthesis	zma00906	0.125699	0.266187
Zm00001d035200	Ubiquinone and other terpenoid-quinone biosynthesis	zma00130	0.149358	0.298716
Zm00001d016934	Galactose metabolism	zma00052	0.18366	0.330126
Zm00001d009658	Terpenoid backbone biosynthesis	zma00900	0.185897	0.330126
Zm00001d018207	Circadian rhythm - plant	zma04712	0.192573	0.330126
Zm00001d041839	Citrate cycle (TCA cycle)	zma00020	0.22088	0.344607
Zm00001d048050	Biosynthesis of amino acids	zma01230	0.242526	0.344607
Zm00001d045451	Biosynthesis of amino acids	zma01230	0.242526	0.344607
Zm00001d048050	Glyoxylate and dicarboxylate metabolism	zma00630	0.244061	0.344607
Zm00001d045451	Carbon fixation in photosynthetic organisms	zma00710	0.250264	0.344607
Zm00001d038908	Glycerolipid metabolism	zma00561	0.254371	0.344607
Zm00001d034764	Aminoacyl-tRNA biosynthesis	zma00970	0.258455	0.344607
Zm00001d041839	Pyruvate metabolism	zma00620	0.278548	0.358133
Zm00001d023710	Ribosome biogenesis in eukaryotes	zma03008	0.294233	0.365255
Zm00001d039487	Cysteine and methionine metabolism	zma00270	0.322736	0.376949
Zm00001d038908	Glycerophospholipid metabolism	zma00564	0.324595	0.376949
Zm00001d018207	Ubiquitin mediated proteolysis	zma04120	0.37292	0.414308
Zm00001d019062	Oxidative phosphorylation	zma00190	0.379782	0.414308
Zm00001d005925	Amino sugar and nucleotide sugar metabolism	zma00520	0.399923	0.423448
Zm00001d006001	Plant-pathogen interaction	zma04626	0.438279	0.450801
Zm00001d022453	Phenylpropanoid biosynthesis	zma00940	0.488488	0.488488
cluster2_gene id	KEGG pathway	KEGG ID	P-Value	Corrected P-Value
Zm00001d016924	Plant hormone signal transduction	zma04075	6.47554e-06	0.000200742
Zm00001d026594	Plant hormone signal transduction	zma04075	6.47554e-06	0.000200742
Zm00001d013412	Plant hormone signal transduction	zma04075	6.47554e-06	0.000200742
Zm00001d036623	Plant hormone signal transduction	zma04075	6.47554e-06	0.000200742
Zm00001d011849	Plant hormone signal transduction	zma04075	6.47554e-06	0.000200742
Zm00001d050768	Plant hormone signal transduction	zma04075	6.47554e-06	0.000200742
Zm00001d023242	Plant hormone signal transduction	zma04075	6.47554e-06	0.000200742
Zm00001d020606	Plant hormone signal transduction	zma04075	6.47554e-06	0.000200742
Zm00001d021062	Plant hormone signal transduction	zma04075	6.47554e-06	0.000200742
Zm00001d020396	Starch and sucrose metabolism	zma00500	6.41145e-05	0.000993775
Zm00001d005687	Starch and sucrose metabolism	zma00500	6.41145e-05	0.000993775
Zm00001d041776	Starch and sucrose metabolism	zma00500	6.41145e-05	0.000993775
Zm00001d041777	Starch and sucrose metabolism	zma00500	6.41145e-05	0.000993775
Zm00001d043469	Starch and sucrose metabolism	zma00500	6.41145e-05	0.000993775
Zm00001d010755	Starch and sucrose metabolism	zma00500	6.41145e-05	0.000993775
Zm00001d044096	Nitrogen metabolism	zma00910	0.000716027	0.00739895
Zm00001d049995	Nitrogen metabolism	zma00910	0.000716027	0.00739895
Zm00001d022388	Nitrogen metabolism	zma00910	0.000716027	0.00739895
Zm00001d020396	Metabolic pathways	zma01100	0.00266551	0.0206577
Zm00001d044096	Metabolic pathways	zma01100	0.00266551	0.0206577
Zm00001d008379	Metabolic pathways	zma01100	0.00266551	0.0206577
Zm00001d016144	Metabolic pathways	zma01100	0.00266551	0.0206577
Zm00001d005687	Metabolic pathways	zma01100	0.00266551	0.0206577
Zm00001d044138	Metabolic pathways	zma01100	0.00266551	0.0206577
Zm00001d041776	Metabolic pathways	zma01100	0.00266551	0.0206577
Zm00001d041777	Metabolic pathways	zma01100	0.00266551	0.0206577
Zm00001d044122	Metabolic pathways	zma01100	0.00266551	0.0206577
Zm00001d032532	Metabolic pathways	zma01100	0.00266551	0.0206577
Zm00001d043469	Metabolic pathways	zma01100	0.00266551	0.0206577
Zm00001d049259	Metabolic pathways	zma01100	0.00266551	0.0206577
Zm00001d009075	Metabolic pathways	zma01100	0.00266551	0.0206577
Zm00001d050371	Metabolic pathways	zma01100	0.00266551	0.0206577
Zm00001d003462	Metabolic pathways	zma01100	0.00266551	0.0206577
Zm00001d042727	Metabolic pathways	zma01100	0.00266551	0.0206577
Zm00001d049995	Metabolic pathways	zma01100	0.00266551	0.0206577
Zm00001d036955	Metabolic pathways	zma01100	0.00266551	0.0206577
Zm00001d010755	Metabolic pathways	zma01100	0.00266551	0.0206577
Zm00001d053757	Metabolic pathways	zma01100	0.00266551	0.0206577
Zm00001d016924	MAPK signaling pathway - plant	zma04016	0.00573435	0.035553
Zm00001d007426	MAPK signaling pathway - plant	zma04016	0.00573435	0.035553
Zm00001d044171	MAPK signaling pathway - plant	zma04016	0.00573435	0.035553
Zm00001d043742	MAPK signaling pathway - plant	zma04016	0.00573435	0.035553
Zm00001d032532	Biosynthesis of secondary metabolites	zma01110	0.0146462	0.0756719
Zm00001d008379	Biosynthesis of secondary metabolites	zma01110	0.0146462	0.0756719
Zm00001d044138	Biosynthesis of secondary metabolites	zma01110	0.0146462	0.0756719
Zm00001d041776	Biosynthesis of secondary metabolites	zma01110	0.0146462	0.0756719
Zm00001d041777	Biosynthesis of secondary metabolites	zma01110	0.0146462	0.0756719
Zm00001d044122	Biosynthesis of secondary metabolites	zma01110	0.0146462	0.0756719
Zm00001d053757	Biosynthesis of secondary metabolites	zma01110	0.0146462	0.0756719
Zm00001d009075	Biosynthesis of secondary metabolites	zma01110	0.0146462	0.0756719
Zm00001d050371	Biosynthesis of secondary metabolites	zma01110	0.0146462	0.0756719
Zm00001d042727	Biosynthesis of secondary metabolites	zma01110	0.0146462	0.0756719
Zm00001d036955	Biosynthesis of secondary metabolites	zma01110	0.0146462	0.0756719
Zm00001d041777	Cyanoamino acid metabolism	zma00460	0.0196591	0.0785403
Zm00001d041776	Cyanoamino acid metabolism	zma00460	0.0196591	0.0785403
Zm00001d003462	Lipoic acid metabolism	zma00785	0.0202685	0.0785403
Zm00001d044138	Porphyrin and chlorophyll metabolism	zma00860	0.0245768	0.0846535
Zm00001d032532	Porphyrin and chlorophyll metabolism	zma00860	0.0245768	0.0846535
Zm00001d044171	Plant-pathogen interaction	zma04626	0.0362415	0.112349
Zm00001d007426	Plant-pathogen interaction	zma04626	0.0362415	0.112349
Zm00001d031689	Plant-pathogen interaction	zma04626	0.0362415	0.112349
Zm00001d036955	Cysteine and methionine metabolism	zma00270	0.0858269	0.241876
Zm00001d008379	Cysteine and methionine metabolism	zma00270	0.0858269	0.241876
Zm00001d009075	Ether lipid metabolism	zma00565	0.118664	0.295802
Zm00001d042727	Glycolysis / Gluconeogenesis	zma00010	0.128062	0.295802
Zm00001d053757	Glycolysis / Gluconeogenesis	zma00010	0.128062	0.295802
Zm00001d050371	Zeatin biosynthesis	zma00908	0.133588	0.295802
Zm00001d008379	Sulfur metabolism	zma00920	0.151165	0.312408
Zm00001d049259	Sphingolipid metabolism	zma00600	0.168388	0.326252
Zm00001d044122	Flavonoid biosynthesis	zma00941	0.179677	0.327646
Zm00001d041777	Phenylpropanoid biosynthesis	zma00940	0.203444	0.329554
Zm00001d041776	Phenylpropanoid biosynthesis	zma00940	0.203444	0.329554
Zm00001d023657	Endocytosis	zma04144	0.207165	0.329554
Zm00001d009075	Endocytosis	zma04144	0.207165	0.329554
Zm00001d016144	Tryptophan metabolism	zma00380	0.215324	0.329554
Zm00001d042727	Pentose phosphate pathway	zma00030	0.231253	0.329554
Zm00001d039156	Circadian rhythm - plant	zma04712	0.233877	0.329554
Zm00001d042727	Fructose and mannose metabolism	zma00051	0.249432	0.336191
Zm00001d038291	Photosynthesis	zma00195	0.286961	0.359415
Zm00001d022388	Glyoxylate and dicarboxylate metabolism	zma00630	0.29424	0.359415
Zm00001d042727	Carbon fixation in photosynthetic organisms	zma00710	0.301445	0.359415
Zm00001d042727	Carbon metabolism	zma01200	0.341194	0.391742
Zm00001d008379	Carbon metabolism	zma01200	0.341194	0.391742
Zm00001d009075	Glycerophospholipid metabolism	zma00564	0.386626	0.42805
Zm00001d038224	Ubiquitin mediated proteolysis	zma04120	0.440797	0.471197
Zm00001d008379	Biosynthesis of amino acids	zma01230	0.691192	0.714232
Zm00001d028702	Ribosome	zma03010	0.807357	0.807357
cluster3_gene id	KEGG pathway	KEGG ID	P-Value	Corrected P-Value
Zm00001d050293	Starch and sucrose metabolism	zma00500	0.0102355	0.134955
Zm00001d018342	Starch and sucrose metabolism	zma00500	0.0102355	0.134955
Zm00001d048309	Arginine biosynthesis	zma00220	0.0340441	0.134955
Zm00001d039513	Plant hormone signal transduction	zma04075	0.0342508	0.134955
Zm00001d003451	Plant hormone signal transduction	zma04075	0.0342508	0.134955
Zm00001d048469	Carotenoid biosynthesis	zma00906	0.0378408	0.134955
Zm00001d048309	Alanine, aspartate and glutamate metabolism	zma00250	0.0580935	0.134955
Zm00001d048309	2-Oxocarboxylic acid metabolism	zma01210	0.0625375	0.134955
Zm00001d001806	Mismatch repair	zma03430	0.0698991	0.134955
Zm00001d048309	Glyoxylate and dicarboxylate metabolism	zma00630	0.0772044	0.134955
Zm00001d048309	Glycine, serine and threonine metabolism	zma00260	0.0772044	0.134955
Zm00001d048309	Carbon fixation in photosynthetic organisms	zma00710	0.0793851	0.134955
Zm00001d052613	Ribosome biogenesis in eukaryotes	zma03008	0.0952248	0.147166
Zm00001d052613	RNA degradation	zma03018	0.129558	0.183541
Zm00001d003451	MAPK signaling pathway - plant	zma04016	0.149278	0.19521
Zm00001d050293	Metabolic pathways	zma01100	0.199279	0.241982
Zm00001d048309	Metabolic pathways	zma01100	0.199279	0.241982
Zm00001d048469	Metabolic pathways	zma01100	0.199279	0.241982
Zm00001d018342	Metabolic pathways	zma01100	0.199279	0.241982
Zm00001d048309	Biosynthesis of amino acids	zma01230	0.237326	0.259197
Zm00001d048309	Carbon metabolism	zma01200	0.24395	0.259197
Zm00001d048309	Biosynthesis of secondary metabolites	zma01110	0.331459	0.331459
Zm00001d048469	Biosynthesis of secondary metabolites	zma01110	0.331459	0.331459
cluster4_gene id	KEGG pathway	KEGG ID	P-Value	Corrected P-Value
Zm00001d020418	Zeatin biosynthesis	zma00908	0.000116681	0.00280034
Zm00001d053579	Zeatin biosynthesis	zma00908	0.000116681	0.00280034
Zm00001d002989	Zeatin biosynthesis	zma00908	0.000116681	0.00280034
Zm00001d016301	Vitamin B6 metabolism	zma00750	0.000599031	0.00718837
Zm00001d043780	Vitamin B6 metabolism	zma00750	0.000599031	0.00718837
Zm00001d013135	Metabolic pathways	zma01100	0.0497444	0.246293
Zm00001d043780	Metabolic pathways	zma01100	0.0497444	0.246293
Zm00001d042769	Metabolic pathways	zma01100	0.0497444	0.246293
Zm00001d011428	Metabolic pathways	zma01100	0.0497444	0.246293
Zm00001d014168	Metabolic pathways	zma01100	0.0497444	0.246293
Zm00001d002349	Metabolic pathways	zma01100	0.0497444	0.246293
Zm00001d026635	Metabolic pathways	zma01100	0.0497444	0.246293
Zm00001d020418	Metabolic pathways	zma01100	0.0497444	0.246293
Zm00001d022092	Metabolic pathways	zma01100	0.0497444	0.246293
Zm00001d016301	Metabolic pathways	zma01100	0.0497444	0.246293
Zm00001d044099	Metabolic pathways	zma01100	0.0497444	0.246293
Zm00001d002349	Diterpenoid biosynthesis	zma00904	0.0680303	0.246293
Zm00001d019850	Cutin, suberine and wax biosynthesis	zma00073	0.0680303	0.246293
Zm00001d038618	Plant-pathogen interaction	zma04626	0.0748482	0.246293
Zm00001d052713	Plant-pathogen interaction	zma04626	0.0748482	0.246293
Zm00001d014168	Fatty acid elongation	zma00062	0.0916159	0.246293
Zm00001d044099	Nitrogen metabolism	zma00910	0.0993457	0.246293
Zm00001d051554	Carotenoid biosynthesis	zma00906	0.0993457	0.246293
Zm00001d013135	Biosynthesis of secondary metabolites	zma01110	0.102622	0.246293
Zm00001d043780	Biosynthesis of secondary metabolites	zma01110	0.102622	0.246293
Zm00001d011428	Biosynthesis of secondary metabolites	zma01110	0.102622	0.246293
Zm00001d014168	Biosynthesis of secondary metabolites	zma01110	0.102622	0.246293
Zm00001d002349	Biosynthesis of secondary metabolites	zma01110	0.102622	0.246293
Zm00001d020418	Biosynthesis of secondary metabolites	zma01110	0.102622	0.246293
Zm00001d011428	Porphyrin and chlorophyll metabolism	zma00860	0.138872	0.281548
Zm00001d013135	Pentose phosphate pathway	zma00030	0.151662	0.281548
Zm00001d013135	Biosynthesis of amino acids	zma01230	0.167021	0.281548
Zm00001d043780	Biosynthesis of amino acids	zma01230	0.167021	0.281548
Zm00001d014682	Plant hormone signal transduction	zma04075	0.186793	0.281548
Zm00001d001865	Plant hormone signal transduction	zma04075	0.186793	0.281548
Zm00001d050837	Photosynthesis	zma00195	0.190649	0.281548
Zm00001d043780	Glycine, serine and threonine metabolism	zma00260	0.195826	0.281548
Zm00001d013135	Carbon fixation in photosynthetic organisms	zma00710	0.20097	0.281548
Zm00001d019850	Peroxisome	zma04146	0.211161	0.281548
Zm00001d022092	Phagosome	zma04145	0.257045	0.314161
Zm00001d026635	Purine metabolism	zma00230	0.261801	0.314161
Zm00001d032810	Ubiquitin mediated proteolysis	zma04120	0.304768	0.338946
Zm00001d022092	Oxidative phosphorylation	zma00190	0.310701	0.338946
Zm00001d042769	Amino sugar and nucleotide sugar metabolism	zma00520	0.3282	0.34247
Zm00001d013135	Carbon metabolism	zma01200	0.531646	0.531646
cluster5_gene id	KEGG pathway	KEGG ID	P-Value	Corrected P-Value
Zm00001d011610	Nitrogen metabolism	zma00910	0.000343059	0.0102918
Zm00001d018206	Nitrogen metabolism	zma00910	0.000343059	0.0102918
Zm00001d054060	Nitrogen metabolism	zma00910	0.000343059	0.0102918
Zm00001d039166	Taurine and hypotaurine metabolism	zma00430	0.00115329	0.0172993
Zm00001d026680	Taurine and hypotaurine metabolism	zma00430	0.00115329	0.0172993
Zm00001d011610	Biosynthesis of amino acids	zma01230	0.00236918	0.0236918
Zm00001d049409	Biosynthesis of amino acids	zma01230	0.00236918	0.0236918
Zm00001d017802	Biosynthesis of amino acids	zma01230	0.00236918	0.0236918
Zm00001d008816	Biosynthesis of amino acids	zma01230	0.00236918	0.0236918
Zm00001d011965	Biosynthesis of amino acids	zma01230	0.00236918	0.0236918
Zm00001d010168	Plant hormone signal transduction	zma04075	0.00322772	0.0242079
Zm00001d025050	Plant hormone signal transduction	zma04075	0.00322772	0.0242079
Zm00001d051302	Plant hormone signal transduction	zma04075	0.00322772	0.0242079
Zm00001d035390	Plant hormone signal transduction	zma04075	0.00322772	0.0242079
Zm00001d016294	Plant hormone signal transduction	zma04075	0.00322772	0.0242079
Zm00001d049409	Carbon metabolism	zma01200	0.0151978	0.0686209
Zm00001d032187	Carbon metabolism	zma01200	0.0151978	0.0686209
Zm00001d008816	Carbon metabolism	zma01200	0.0151978	0.0686209
Zm00001d011965	Carbon metabolism	zma01200	0.0151978	0.0686209
Zm00001d001850	Porphyrin and chlorophyll metabolism	zma00860	0.0153249	0.0686209
Zm00001d002358	Porphyrin and chlorophyll metabolism	zma00860	0.0153249	0.0686209
Zm00001d043738	MAPK signaling pathway - plant	zma04016	0.017821	0.0686209
Zm00001d025050	MAPK signaling pathway - plant	zma04016	0.017821	0.0686209
Zm00001d016294	MAPK signaling pathway - plant	zma04016	0.017821	0.0686209
Zm00001d008816	Pentose phosphate pathway	zma00030	0.0182989	0.0686209
Zm00001d011965	Pentose phosphate pathway	zma00030	0.0182989	0.0686209
Zm00001d049409	Citrate cycle (TCA cycle)	zma00020	0.0249053	0.0830175
Zm00001d032187	Citrate cycle (TCA cycle)	zma00020	0.0249053	0.0830175
Zm00001d049409	Glyoxylate and dicarboxylate metabolism	zma00630	0.0306737	0.0920212
Zm00001d032187	Glyoxylate and dicarboxylate metabolism	zma00630	0.0306737	0.0920212
Zm00001d011610	Biosynthesis of secondary metabolites	zma01110	0.0471922	0.122794
Zm00001d032187	Biosynthesis of secondary metabolites	zma01110	0.0471922	0.122794
Zm00001d001850	Biosynthesis of secondary metabolites	zma01110	0.0471922	0.122794
Zm00001d017802	Biosynthesis of secondary metabolites	zma01110	0.0471922	0.122794
Zm00001d011965	Biosynthesis of secondary metabolites	zma01110	0.0471922	0.122794
Zm00001d049409	Biosynthesis of secondary metabolites	zma01110	0.0471922	0.122794
Zm00001d002358	Biosynthesis of secondary metabolites	zma01110	0.0471922	0.122794
Zm00001d008816	Biosynthesis of secondary metabolites	zma01110	0.0471922	0.122794
Zm00001d017802	Tropane, piperidine and pyridine alkaloid biosynthesis	zma00960	0.0491178	0.122794
Zm00001d017802	Histidine metabolism	zma00340	0.0740006	0.170771
Zm00001d017802	Phenylalanine metabolism	zma00360	0.093441	0.200231
Zm00001d032664	Zeatin biosynthesis	zma00908	0.105385	0.206473
Zm00001d017802	Tyrosine metabolism	zma00350	0.110119	0.206473
Zm00001d011610	Metabolic pathways	zma01100	0.159054	0.249686
Zm00001d032187	Metabolic pathways	zma01100	0.159054	0.249686
Zm00001d039166	Metabolic pathways	zma01100	0.159054	0.249686
Zm00001d001850	Metabolic pathways	zma01100	0.159054	0.249686
Zm00001d017802	Metabolic pathways	zma01100	0.159054	0.249686
Zm00001d011965	Metabolic pathways	zma01100	0.159054	0.249686
Zm00001d026680	Metabolic pathways	zma01100	0.159054	0.249686
Zm00001d018206	Metabolic pathways	zma01100	0.159054	0.249686
Zm00001d049409	Metabolic pathways	zma01100	0.159054	0.249686
Zm00001d002358	Metabolic pathways	zma01100	0.159054	0.249686
Zm00001d008816	Metabolic pathways	zma01100	0.159054	0.249686
Zm00001d015495	Spliceosome	zma03040	0.167918	0.249686
Zm00001d034768	Spliceosome	zma03040	0.167918	0.249686
Zm00001d017802	Phenylalanine, tyrosine and tryptophan biosynthesis	zma00400	0.176033	0.249686
Zm00001d008816	Galactose metabolism	zma00052	0.178218	0.249686
Zm00001d011610	Alanine, aspartate and glutamate metabolism	zma00250	0.18257	0.249686
Zm00001d047632	Circadian rhythm - plant	zma04712	0.186898	0.249686
Zm00001d049409	2-Oxocarboxylic acid metabolism	zma01210	0.195488	0.249686
Zm00001d008816	Fructose and mannose metabolism	zma00051	0.199749	0.249686
Zm00001d032187	Carbon fixation in photosynthetic organisms	zma00710	0.243159	0.291791
Zm00001d032187	Pyruvate metabolism	zma00620	0.270794	0.312455
Zm00001d032187	Cysteine and methionine metabolism	zma00270	0.314038	0.348932
Zm00001d008816	RNA degradation	zma03018	0.373348	0.38163
Zm00001d037868	mRNA surveillance pathway	zma03015	0.376674	0.38163
Zm00001d008816	Glycolysis / Gluconeogenesis	zma00010	0.38163	0.38163
cluster6_gene id	KEGG pathway	KEGG ID	P-Value	Corrected P-Value
Zm00001d052139	Nitrogen metabolism	zma00910	0.000760619	0.00608496
Zm00001d054057	Nitrogen metabolism	zma00910	0.000760619	0.00608496
Zm00001d047981	Taurine and hypotaurine metabolism	zma00430	0.0144645	0.0578581
Zm00001d047981	Butanoate metabolism	zma00650	0.0279386	0.0745028
Zm00001d047981	beta-Alanine metabolism	zma00410	0.0458834	0.0917668
Zm00001d047981	Alanine, aspartate and glutamate metabolism	zma00250	0.0597021	0.0955234
Zm00001d008898	Phenylpropanoid biosynthesis	zma00940	0.179638	0.239518
Zm00001d008898	Biosynthesis of secondary metabolites	zma01110	0.343856	0.392978
Zm00001d047981	Biosynthesis of secondary metabolites	zma01110	0.343856	0.392978
Zm00001d052139	Metabolic pathways	zma01100	0.429343	0.429343
Zm00001d008898	Metabolic pathways	zma01100	0.429343	0.429343
Zm00001d047981	Metabolic pathways	zma01100	0.429343	0.429343
cluster8_gene id	KEGG pathway	KEGG ID	P-Value	Corrected P-Value
Zm00001d053578	Zeatin biosynthesis	zma00908	0.00753081	0.0407724
Zm00001d047736	Alanine, aspartate and glutamate metabolism	zma00250	0.0135908	0.0407724
Zm00001d047736	Biosynthesis of amino acids	zma01230	0.0600649	0.12013
Zm00001d034783	Ribosome	zma03010	0.0831586	0.124738
Zm00001d047736	Biosynthesis of secondary metabolites	zma01110	0.240051	0.288061
Zm00001d047736	Metabolic pathways	zma01100	0.421876	0.421876
cluster9_gene id	KEGG pathway	KEGG ID	P-Value	Corrected P-Value
Zm00001d009631	Pyrimidine metabolism	zma00240	0.0349321	0.124757
Zm00001d008493	Glycerophospholipid metabolism	zma00564	0.0623783	0.124757
Zm00001d008493	Metabolic pathways	zma01100	0.385555	0.496497
Zm00001d009631	Metabolic pathways	zma01100	0.385555	0.496497
Zm00001d008493	Biosynthesis of secondary metabolites	zma01110	0.496497	0.496497
cluster10_gene id	KEGG pathway	KEGG ID	P-Value	Corrected P-Value
Zm00001d021533	Phenylpropanoid biosynthesis	zma00940	0.0483116	0.144935
Zm00001d021533	Biosynthesis of secondary metabolites	zma01110	0.265682	0.398523
Zm00001d021533	Metabolic pathways	zma01100	0.460145	0.460145

## Sheet: Supplementary Data 6
Data S6. Yield formation of zmnrrt1.1b and zmnlp3.1 mutants grown in the field with two N rates.
Treatment	Line	Ear length (cm)	Ear width (mm)	Yield per plant (g)	100-kernel weight (g)
LN	WT	14.03±0.25	37.98±2.49	61.95±8.63	19.05±4.24
	zmnrt1.1b-1	10.99±0.07	37.79±0.97	53.99±3.90	20.71±5.43
	zmnrt1.1b-2	12.77±0.56	38.32±1.70	55.05±4.34	20.25±5.55
	WT	14.67±0.57	38.23±0.61	63.48±4.39	18.08±3.61
	zmnlp3.1-1	13.13±0.78	35.55±2.73	41.61±4.45	17.91±1.09
	zmnlp3.1-2	12.09±1.13	33.90±4.11	48.73±4.86	17.01±2.16
HN	WT	15.67±0.21	39.91±1.11	93.88±4.27	21.34±2.17
	zmnrt1.1b-1	13.1±1.61	37.13±0.45	48.11±11.90	22.50±0.83
	zmnrt1.1b-2	14.38±0.52	40.58±0.72	69.14±0.92	22.27±0.77
	WT	16.1±0.35	40.38±0.50	97.53±4.00	23.02±0.62
	zmnlp3.1-1	14.73±0.42	36.43±2.33	51.40±10.94	21.38±1.17
	zmnlp3.1-2	14.63±0.78	37.29±1.54	56.28±4.75	22.07±0.85
Note: A t-test was used to determine significance levels between WT and mutants. A comparison that reached a significant level (P < 0.05) is indicated in red, and a comparison that showed no significant difference is indicated in black.

## Sheet: Supplementary Data 7
Data S7. Performance of ZmNRT1.1B overexpression lines grown in the field with three N rates.
Year	Treatment	Line	Ear length (cm)	Ear width (mm)	Yield per plant (g)	100-kernel weight (g)	Plant height (cm)	Ear height (cm)
2018	LN	WT1 (-)	16.37±1.99	43.63±1.52	123.35±28.79	31.11±2.53	209.20±11.69	61.90±7.01
		OE1 (+)	18.71±1.46	44.62±2.35	151.16±27.23	34.13±3.28	213.10±12.52	62.07±7.60
		WT13 (-)	17.32±2.11	43.60±2.08	139.09±36.17	31.20±3.29	211.57±12.29	62.10±3.89
		OE13(+)	18.75±1.57	44.95±1.69	160.61±30.85	31.85±2.96	212.20±12.08	64.00±4.68
		WT3 (-)	17.68±2.08	42.76±1.62	127.45±27.07	31.25±3.04	209.27±9.56	60.37±6.32
		OE3(+)	18.7±1.52	43.04±2.10	144.14±27.62	30.73±2.38	209.43±9.30	60.10±3.73
	MN	WT1 (-)	19.97±1.85	49.28±1.59	200.56±22.56	39.66±2.29	211.93±13.78	61.43±6.66
		OE1 (+)	20.96±1.25	49.53±1.49	216.03±25.22	41.47±2.04	212.50±11.55	60.87±5.51
		WT13 (-)	20.71±1.27	48.59±1.91	227.66±30.74	40.52±3.50	219.67±14.21	65.50±6.31
		OE13(+)	21.17±1.22	49.09±1.21	233.38±23.42	41.95±2.02	220.43±12.70	65.17±5.10
		WT3 (-)	20.67±1.64	49.10±1.50	223.00±30.90	41.31±3.91	220.47±17.78	65.67±7.53
		OE3(+)	20.65±1.25	49.75±1.85	227.28±36.71	40.86±3.51	224.20±10.16	66.27±5.21
	HN	WT1 (-)	19.11±1.40	46.88±1.29	192.31±28.53	38.52±2.43	222.70±9.64	66.30±7.64
		OE1 (+)	19.10±1.34	48.51±1.40	195.32±33.33	39.84±2.28	219.93±12.02	66.73±6.95
		WT13 (-)	19.21±1.55	47.11±2.15	191.05±33.62	37.99±2.03	223.50±17.62	70.47±8.54
		OE13(+)	19.43±3.03	47.89±1.39	210.46±32.31	39.79±3.02	225.63±13.47	72.80±6.08
		WT3 (-)	20.34±1.53	48.20±1.25	227.10±27.00	41.07±3.25	222.70±9.64	69.37±4.99
		OE3(+)	20.39±1.28	47.91±1.29	220.96±26.71	40.48±5.46	219.93±12.02	68.23±7.64
2020	LN	XY335	16.89±2.23	44.06±2.99	122.68±49.40	31.26±2.12	298.94±15.07	135.50±16.35
		XY335OE-1	17.62±2.25	43.83±2.99	124.94±45.09	30.52±2.42	302.50±8.83	138.70±9.44
		XY335OE-13	19.24±2.35	45.63±2.88	177.08±50.95	31.94±3.64	300.84±10.10	134.14±12,61
		XY335OE-3	16.82±2.60	43.26±3.48	121.56±51.32	30.18±3.29	296.86±18.97	132.78±8.97
	MN	XY335	20.12±1.29	47.77±1.89	216.54±34.94	34.26±3.37	318.16±13.97	143.80±12.56
		XY335OE-1	20.18±1.51	47.78±2.24	217.52±34.48	34.96±3.80	319.58±8.50	145.52±9.02
		XY335OE-13	21.22±1.64	49.23±2.36	253.52±46.27	38.08±5.10	318.20±11.21	143.68±10.22
		XY335OE-3	21.13±1.36	48.56±2.11	251.96±33.47	37.58±3.86	316.20±18.00	142.12±9.44
	HN	XY335	20.92±1.23	48.71±2.59	249.54±39.16	37.80±4.37	316.86±11.40	146.94±7.98
		XY335OE-1	21.38±1.20	49.10±2.57	245.80±38.91	37.70±4.07	319.76±17.75	142.92±11.14
		XY335OE-13	20.63±0.99	48.54±1.96	236.56±32.21	36.98±3.91	319.28±14.98	148.60±8.52
		XY335OE-3	21.44±1.47	48.62±2.21	248.34±35.61	36.64±3.91	315.60±14.79	143.58±12.19
Note: A t-test was used to determine significance levels in each event between wide type and overexpression plants.A comparison that reached a significant level (P < 0.05) is indicated in red, and a comparison that showed no significant difference is indicated in black.
